# Supplementary material for: 1-(4-tert-Butyl­benz­yl)pyrimidine-2,4(1H,3H)-dione
Source: Acta Crystallogr Sect E Struct Rep Online. 2012 Mar 14;68(Pt 4):o1047. doi: 10.1107/S1600536812008999 (PMC3344008; doi:10.1107/S1600536812008999)
Supplement: Supplementary file 1 [file e-68-o1047-sup1.cif]

##############################################################################
#                                                                            #
# This CIF contains the data in a paper accepted for publication in          #
# Acta Crystallographica Section E. It conforms to the requirements of       #
# Notes for Authors for Acta Crystallographica Section E, and has been       #
# peer reviewed under the auspices of the IUCr Commission on Journals.       #
#                                                                            #
# Full details of the Crystallographic Information File format               #
# are given in the paper "The Crystallographic Information File (CIF):       #
# a New Standard Archive File for Crystallography" by S. R. Hall, F. H.      #
# Allen and I. D. Brown [Acta Cryst. (1991), A47, 655-685].                  #
#                                                                            #
# The current version of the core CIF dictionary is obtainable from          #
# ftp://ftp.iucr.org/pub/cif_core.dic.                                       #
#                                                                            #
# Software is freely available for graphical display of the structure(s)     #
# in this CIF. For information consult the CIF software page                 #
# http://www.iucr.org/resources/cif/software.                                #
#                                                                            #
# This file may be used for bona fide research purposes within the           #
# scientific community so long as proper attribution is given to the journal # 
# article from which it was obtained.                                        #
#                                                                            #
##############################################################################
data_global
_audit_creation_method     'SHELXL-97'
_journal_date_recd_electronic     2012-01-10
_journal_date_accepted     2012-02-29
_journal_name_full     'Acta Crystallographica, Section E'
_journal_year     2012
_journal_volume     68
_journal_issue      4
_journal_page_first     o1047
_journal_page_last     o1047
_journal_paper_category     QO
_journal_paper_doi     10.1107/S1600536812008999
_journal_coeditor_code     FJ2505
_publ_contact_author_name     'Hong-Sheng Wang'
_publ_contact_author_address
;
School of Chemistry and Chemical Engineering,
Xuchang University,
Xuchang, Henan Province 461000,
People's Republic of China
;
_publ_contact_author_email     'xcuwaller@163.com'
_publ_contact_author_fax     ?
_publ_contact_author_phone     ?
_publ_section_title
;
1-(4-<i>tert</i>-Butylbenzyl)pyrimidine-2,4(1<i>H</i>,3<i>H</i>)-dione
;
loop_
    _publ_author_name
    _publ_author_footnote
    _publ_author_address
    'Hong-Sheng Wang' .
;
School of Chemistry and Chemical Engineering,
Xuchang University,
Xuchang, Henan Province 461000,
People's Republic of China
;
    'Gong-Chun Li' .
;
School of Chemistry and Chemical Engineering,
Xuchang University,
Xuchang, Henan Province 461000,
People's Republic of China
;
data_I
_chemical_name_systematic
;
1-(4-<i>tert</i>-Butylbenzyl)pyrimidine-2,4(1<i>H</i>,3<i>H</i>)-dione
;
_chemical_name_common     ?
_chemical_formula_moiety     'C15 H18 N2 O2'
_chemical_formula_sum     'C15 H18 N2 O2'
_chemical_formula_iupac     'C15 H18 N2 O2'
_chemical_formula_weight     258.31
_chemical_melting_point     ?
_symmetry_cell_setting     monoclinic
_symmetry_space_group_name_H-M     'P 21/c'
_symmetry_space_group_name_Hall     '-P 2ybc'
loop_
    _symmetry_equiv_pos_as_xyz
    'x, y, z'
    '-x, y+1/2, -z+1/2'
    '-x, -y, -z'
    'x, -y-1/2, z-1/2'
_cell_length_a     20.853(7)
_cell_length_b     10.013(4)
_cell_length_c     13.893(5)
_cell_angle_alpha     90.00
_cell_angle_beta     94.915(6)
_cell_angle_gamma     90.00
_cell_volume     2890.2(18)
_cell_formula_units_Z     8
_cell_measurement_reflns_used     3207
_cell_measurement_theta_min     2.26
_cell_measurement_theta_max     22.88
_cell_measurement_temperature     294(2)
_exptl_crystal_description     prism
_exptl_crystal_colour     colourless
_exptl_crystal_size_max     0.40
_exptl_crystal_size_mid     0.28
_exptl_crystal_size_min     0.20
_exptl_crystal_density_diffrn     1.187
_exptl_crystal_density_meas     ?
_exptl_crystal_density_method     'not measured'
_exptl_crystal_F_000     1104
_exptl_absorpt_coefficient_mu     0.080
_exptl_absorpt_correction_type     multi-scan
_exptl_absorpt_process_details     '(SADABS; Bruker, 1999)'
_exptl_absorpt_correction_T_min     0.9688
_exptl_absorpt_correction_T_max     0.9842
_exptl_special_details     ?
_diffrn_ambient_temperature     294(2)
_diffrn_radiation_type     MoK\a
_diffrn_radiation_wavelength     0.71073
_diffrn_radiation_source     'fine-focus sealed tube'
_diffrn_radiation_monochromator     graphite
_diffrn_measurement_device_type     'Bruker SMART CCD area-detector'
_diffrn_measurement_method     'phi and omega scans'
_diffrn_detector_area_resol_mean     ?
_diffrn_reflns_number     14804
_diffrn_reflns_av_R_equivalents     0.0423
_diffrn_reflns_av_sigmaI/netI     0.0543
_diffrn_reflns_theta_min     0.98
_diffrn_reflns_theta_max     25.35
_diffrn_reflns_theta_full     25.35
_diffrn_measured_fraction_theta_max     0.999
_diffrn_measured_fraction_theta_full     0.999
_diffrn_reflns_limit_h_min     -25
_diffrn_reflns_limit_h_max     22
_diffrn_reflns_limit_k_min     -10
_diffrn_reflns_limit_k_max     12
_diffrn_reflns_limit_l_min     -16
_diffrn_reflns_limit_l_max     16
_refine_special_details
;
Refinement of <i>F</i>^2^ against ALL reflections. The weighted <i>R</i>-factor
<i>wR</i> and goodness of fit <i>S</i> are based on <i>F</i>^2^, conventional
<i>R</i>-factors <i>R</i> are based on <i>F</i>, with <i>F</i> set to zero for
negative <i>F</i>^2^. The threshold expression of <i>F</i>^2^ >
\s(<i>F</i>^2^) is used only for calculating <i>R</i>-factors(gt) <i>etc</i>.
and is not relevant to the choice of reflections for refinement.
<i>R</i>-factors based on <i>F</i>^2^ are statistically about twice as large
as those based on <i>F</i>, and <i>R</i>- factors based on ALL data will be
even larger.
;
_reflns_number_total     5292
_reflns_number_gt     2946
_reflns_threshold_expression     I>2sigma(I)
_refine_ls_structure_factor_coef     Fsqd
_refine_ls_matrix_type     full
_refine_ls_R_factor_all     0.1219
_refine_ls_R_factor_gt     0.0634
_refine_ls_wR_factor_gt     0.1658
_refine_ls_wR_factor_ref     0.2069
_refine_ls_goodness_of_fit_ref     1.018
_refine_ls_restrained_S_all     1.023
_refine_ls_number_reflns     5292
_refine_ls_number_parameters     351
_refine_ls_number_restraints     186
_refine_ls_hydrogen_treatment     constr
_refine_ls_weighting_scheme     calc
_refine_ls_weighting_details
         'calc w=1/[\s^2^(Fo^2^)+(0.0930P)^2^+1.8764P] where P=(Fo^2^+2Fc^2^)/3'
_atom_sites_solution_hydrogens     geom
_atom_sites_solution_primary     direct
_atom_sites_solution_secondary     difmap
_refine_ls_shift/su_max     0.016
_refine_ls_shift/su_mean     0.000
_refine_diff_density_max     0.504
_refine_diff_density_min     -0.306
_refine_ls_extinction_method     none
_refine_ls_extinction_coef     ?
loop_
    _atom_type_symbol
    _atom_type_description
    _atom_type_scat_dispersion_real
    _atom_type_scat_dispersion_imag
    _atom_type_scat_source
    'C' 'C' 0.0033 0.0016
                         'International Tables Vol C Tables 4.2.6.8 and 6.1.1.4'
    'H' 'H' 0.0000 0.0000
                         'International Tables Vol C Tables 4.2.6.8 and 6.1.1.4'
    'N' 'N' 0.0061 0.0033
                         'International Tables Vol C Tables 4.2.6.8 and 6.1.1.4'
    'O' 'O' 0.0106 0.0060
                         'International Tables Vol C Tables 4.2.6.8 and 6.1.1.4'
_computing_data_collection     'SMART (Bruker, 1999)'
_computing_cell_refinement     'SAINT (Bruker, 1999)'
_computing_data_reduction     'SAINT (Bruker, 1999)'
_computing_structure_solution     'SHELXS97 (Sheldrick, 2008)'
_computing_structure_refinement     'SHELXL97 (Sheldrick, 2008)'
_computing_molecular_graphics     'SHELXTL (Sheldrick, 2008)'
_computing_publication_material     'SHELXTL (Sheldrick, 2008)'
loop_
    _atom_site_type_symbol
    _atom_site_label
    _atom_site_fract_x
    _atom_site_fract_y
    _atom_site_fract_z
    _atom_site_U_iso_or_equiv
    _atom_site_adp_type
    _atom_site_calc_flag
    _atom_site_refinement_flags
    _atom_site_occupancy
    _atom_site_symmetry_multiplicity
    _atom_site_disorder_assembly
    _atom_site_disorder_group
    O O1 0.59221(12) 0.8165(2) 1.02506(16) 0.0590(7) Uani d . 1 1 . .
    O O2 0.63012(14) 0.5542(3) 1.28734(17) 0.0779(8) Uani d . 1 1 . .
    O O3 0.47352(10) 0.14989(19) 0.74452(13) 0.0439(5) Uani d . 1 1 . .
    O O4 0.54683(10) 0.11521(19) 0.44745(14) 0.0468(6) Uani d . 1 1 . .
    N N1 0.61343(12) 0.6826(2) 1.15484(16) 0.0424(6) Uani d . 1 1 . .
    H H1 0.5903 0.7343 1.1873 0.051 Uiso calc R 1 1 . .
    N N2 0.65534(12) 0.6327(3) 1.00998(17) 0.0436(6) Uani d . 1 1 . .
    N N3 0.51352(11) 0.1350(2) 0.59833(15) 0.0352(6) Uani d . 1 1 . .
    H H3 0.5018 0.0526 0.5959 0.042 Uiso calc R 1 1 . .
    N N4 0.56191(11) 0.3135(2) 0.52653(16) 0.0358(6) Uani d . 1 1 . .
    C C1 0.61872(14) 0.7185(3) 1.0607(2) 0.0390(7) Uani d . 1 1 . .
    C C2 0.64043(16) 0.5741(3) 1.2041(2) 0.0501(8) Uani d U 1 1 . .
    C C3 0.67929(17) 0.4932(3) 1.1461(2) 0.0593(9) Uani d U 1 1 . .
    H H3A 0.7011 0.4196 1.1732 0.071 Uiso calc R 1 1 . .
    C C4 0.68399(16) 0.5235(3) 1.0539(2) 0.0545(9) Uani d U 1 1 . .
    H H4 0.7080 0.4676 1.0174 0.065 Uiso calc R 1 1 . .
    C C5 0.65428(15) 0.6492(4) 0.9050(2) 0.0528(9) Uani d U 1 1 . .
    H H5A 0.6274 0.7256 0.8861 0.063 Uiso calc R 1 1 . .
    H H5B 0.6343 0.5710 0.8742 0.063 Uiso calc R 1 1 . .
    C C6 0.71906(16) 0.6689(3) 0.8674(2) 0.0481(8) Uani d U 1 1 . .
    C C7 0.7650(2) 0.7498(5) 0.9107(3) 0.0859(13) Uani d U 1 1 . .
    H H7 0.7580 0.7906 0.9690 0.103 Uiso calc R 1 1 . .
    C C8 0.8220(2) 0.7726(5) 0.8696(3) 0.0951(14) Uani d U 1 1 . .
    H H8 0.8522 0.8292 0.9014 0.114 Uiso calc R 1 1 . .
    C C9 0.83593(18) 0.7163(4) 0.7849(3) 0.0681(10) Uani d U 1 1 A .
    C C10 0.78888(19) 0.6360(4) 0.7410(3) 0.0739(11) Uani d U 1 1 . .
    H H10 0.7955 0.5968 0.6820 0.089 Uiso calc R 1 1 . .
    C C11 0.73176(17) 0.6115(4) 0.7819(2) 0.0622(10) Uani d U 1 1 . .
    H H11 0.7014 0.5549 0.7504 0.075 Uiso calc R 1 1 . .
    C C12 0.8989(2) 0.7414(6) 0.7402(4) 0.1158(13) Uani d DU 1 1 . .
    C C13A 0.8921(5) 0.7427(14) 0.6299(6) 0.1189(13) Uani d PDU 0.455(4) 1 A 1
    H H13A 0.8776 0.6568 0.6064 0.178 Uiso calc PR 0.455(4) 1 A 1
    H H13B 0.9331 0.7626 0.6065 0.178 Uiso calc PR 0.455(4) 1 A 1
    H H13C 0.8614 0.8096 0.6076 0.178 Uiso calc PR 0.455(4) 1 A 1
    C C13B 0.9136(5) 0.6293(10) 0.6679(7) 0.1189(13) Uani d PDU 0.545(4) 1 A 2
    H H13D 0.9127 0.5441 0.6995 0.178 Uiso calc PR 0.545(4) 1 A 2
    H H13E 0.9554 0.6436 0.6458 0.178 Uiso calc PR 0.545(4) 1 A 2
    H H13F 0.8818 0.6309 0.6137 0.178 Uiso calc PR 0.545(4) 1 A 2
    C C14A 0.9290(6) 0.8780(10) 0.7697(9) 0.1189(13) Uani d PDU 0.455(4) 1 A 1
    H H14A 0.8974 0.9470 0.7575 0.178 Uiso calc PR 0.455(4) 1 A 1
    H H14B 0.9649 0.8951 0.7327 0.178 Uiso calc PR 0.455(4) 1 A 1
    H H14C 0.9433 0.8768 0.8372 0.178 Uiso calc PR 0.455(4) 1 A 1
    C C14B 0.8930(5) 0.8728(9) 0.6871(8) 0.1189(13) Uani d PDU 0.545(4) 1 A 2
    H H14D 0.8604 0.8658 0.6343 0.178 Uiso calc PR 0.545(4) 1 A 2
    H H14E 0.9334 0.8945 0.6626 0.178 Uiso calc PR 0.545(4) 1 A 2
    H H14F 0.8815 0.9416 0.7305 0.178 Uiso calc PR 0.545(4) 1 A 2
    C C15A 0.9492(5) 0.6380(12) 0.7739(9) 0.1189(13) Uani d PDU 0.455(4) 1 A 1
    H H15A 0.9527 0.6333 0.8432 0.178 Uiso calc PR 0.455(4) 1 A 1
    H H15B 0.9901 0.6630 0.7523 0.178 Uiso calc PR 0.455(4) 1 A 1
    H H15C 0.9367 0.5523 0.7476 0.178 Uiso calc PR 0.455(4) 1 A 1
    C C15B 0.9545(4) 0.7453(12) 0.8190(6) 0.1189(13) Uani d PDU 0.545(4) 1 A 2
    H H15D 0.9494 0.8209 0.8601 0.178 Uiso calc PR 0.545(4) 1 A 2
    H H15E 0.9944 0.7526 0.7899 0.178 Uiso calc PR 0.545(4) 1 A 2
    H H15F 0.9545 0.6648 0.8565 0.178 Uiso calc PR 0.545(4) 1 A 2
    C C16 0.54110(14) 0.1835(3) 0.51971(19) 0.0349(7) Uani d . 1 1 . .
    C C17 0.50240(14) 0.2044(3) 0.68156(19) 0.0356(7) Uani d . 1 1 . .
    C C18 0.52587(15) 0.3387(3) 0.6835(2) 0.0428(7) Uani d . 1 1 . .
    H H18 0.5225 0.3917 0.7378 0.051 Uiso calc R 1 1 . .
    C C19 0.55269(14) 0.3876(3) 0.6071(2) 0.0418(7) Uani d . 1 1 . .
    H H19 0.5658 0.4764 0.6086 0.050 Uiso calc R 1 1 . .
    C C20 0.59296(14) 0.3704(3) 0.4448(2) 0.0416(7) Uani d . 1 1 . .
    H H20A 0.5894 0.4669 0.4464 0.050 Uiso calc R 1 1 . .
    H H20B 0.5706 0.3393 0.3848 0.050 Uiso calc R 1 1 . .
    C C21 0.66279(15) 0.3322(3) 0.4470(2) 0.0423(7) Uani d . 1 1 . .
    C C22 0.68630(18) 0.2626(3) 0.3729(2) 0.0585(9) Uani d . 1 1 . .
    H H22 0.6582 0.2355 0.3210 0.070 Uiso calc R 1 1 . .
    C C23 0.7508(2) 0.2317(4) 0.3736(3) 0.0702(11) Uani d . 1 1 . .
    H H23 0.7649 0.1841 0.3220 0.084 Uiso calc R 1 1 . .
    C C24 0.79479(18) 0.2687(4) 0.4475(3) 0.0666(10) Uani d . 1 1 B .
    C C25 0.7703(2) 0.3357(5) 0.5223(3) 0.0950(15) Uani d . 1 1 . .
    H H25 0.7980 0.3605 0.5752 0.114 Uiso calc R 1 1 . .
    C C26 0.70607(19) 0.3674(5) 0.5218(3) 0.0794(13) Uani d . 1 1 . .
    H H26 0.6919 0.4141 0.5738 0.095 Uiso calc R 1 1 . .
    C C27 0.8656(2) 0.2326(5) 0.4482(4) 0.1145(6) Uani d DU 1 1 . .
    C C28A 0.8853(5) 0.2512(12) 0.3424(7) 0.1154(5) Uani d PDU 0.458(7) 1 B 1
    H H28A 0.8621 0.1884 0.3004 0.173 Uiso calc PR 0.458(7) 1 B 1
    H H28B 0.9307 0.2362 0.3413 0.173 Uiso calc PR 0.458(7) 1 B 1
    H H28C 0.8751 0.3404 0.3209 0.173 Uiso calc PR 0.458(7) 1 B 1
    C C28B 0.8862(5) 0.1729(11) 0.3544(7) 0.1154(5) Uani d PDU 0.542(7) 1 B 2
    H H28D 0.8756 0.0796 0.3516 0.173 Uiso calc PR 0.542(7) 1 B 2
    H H28E 0.9319 0.1834 0.3524 0.173 Uiso calc PR 0.542(7) 1 B 2
    H H28F 0.8643 0.2180 0.3003 0.173 Uiso calc PR 0.542(7) 1 B 2
    C C29A 0.9086(5) 0.3213(11) 0.5155(8) 0.1154(5) Uani d PDU 0.458(7) 1 B 1
    H H29A 0.8937 0.4119 0.5099 0.173 Uiso calc PR 0.458(7) 1 B 1
    H H29B 0.9520 0.3163 0.4980 0.173 Uiso calc PR 0.458(7) 1 B 1
    H H29C 0.9070 0.2915 0.5809 0.173 Uiso calc PR 0.458(7) 1 B 1
    C C29B 0.9078(5) 0.3574(9) 0.4697(8) 0.1154(5) Uani d PDU 0.542(7) 1 B 2
    H H29D 0.8969 0.4244 0.4217 0.173 Uiso calc PR 0.542(7) 1 B 2
    H H29E 0.9524 0.3337 0.4684 0.173 Uiso calc PR 0.542(7) 1 B 2
    H H29F 0.9006 0.3917 0.5324 0.173 Uiso calc PR 0.542(7) 1 B 2
    C C30A 0.8739(5) 0.0849(8) 0.4731(8) 0.1154(5) Uani d PDU 0.542(7) 1 B 1
    H H30A 0.8565 0.0672 0.5336 0.173 Uiso calc PR 0.542(7) 1 B 1
    H H30B 0.9188 0.0625 0.4781 0.173 Uiso calc PR 0.542(7) 1 B 1
    H H30C 0.8516 0.0319 0.4233 0.173 Uiso calc PR 0.542(7) 1 B 1
    C C30B 0.8809(5) 0.1323(11) 0.5311(8) 0.1154(5) Uani d PDU 0.458(7) 1 B 2
    H H30D 0.8788 0.1768 0.5919 0.173 Uiso calc PR 0.458(7) 1 B 2
    H H30E 0.9234 0.0969 0.5273 0.173 Uiso calc PR 0.458(7) 1 B 2
    H H30F 0.8502 0.0608 0.5257 0.173 Uiso calc PR 0.458(7) 1 B 2
loop_
    _atom_site_aniso_label
    _atom_site_aniso_U_11
    _atom_site_aniso_U_22
    _atom_site_aniso_U_33
    _atom_site_aniso_U_12
    _atom_site_aniso_U_13
    _atom_site_aniso_U_23
    O1 0.0835(17) 0.0448(13) 0.0513(14) 0.0173(12) 0.0200(12) 0.0114(11)
    O2 0.113(2) 0.0759(18) 0.0492(15) 0.0231(16) 0.0290(14) 0.0220(13)
    O3 0.0582(13) 0.0391(12) 0.0361(11) 0.0011(10) 0.0149(10) 0.0008(9)
    O4 0.0661(14) 0.0362(11) 0.0408(12) -0.0098(10) 0.0205(10) -0.0108(9)
    N1 0.0570(16) 0.0341(13) 0.0383(14) 0.0070(12) 0.0167(11) 0.0010(11)
    N2 0.0482(15) 0.0469(15) 0.0373(14) 0.0059(12) 0.0135(11) -0.0004(12)
    N3 0.0477(14) 0.0245(12) 0.0349(13) -0.0023(10) 0.0120(11) -0.0028(10)
    N4 0.0442(14) 0.0264(12) 0.0379(13) -0.0043(10) 0.0091(11) -0.0016(10)
    C1 0.0461(18) 0.0343(16) 0.0377(16) -0.0001(14) 0.0105(13) 0.0009(13)
    C2 0.065(2) 0.0451(18) 0.0418(18) 0.0046(16) 0.0123(15) 0.0103(15)
    C3 0.072(2) 0.052(2) 0.055(2) 0.0218(17) 0.0134(17) 0.0121(16)
    C4 0.063(2) 0.0496(19) 0.053(2) 0.0193(17) 0.0166(16) -0.0026(16)
    C5 0.0477(19) 0.074(2) 0.0381(17) 0.0025(17) 0.0093(14) -0.0032(16)
    C6 0.0503(19) 0.0573(19) 0.0381(16) -0.0006(16) 0.0106(14) -0.0018(15)
    C7 0.078(3) 0.117(3) 0.066(2) -0.027(2) 0.029(2) -0.038(2)
    C8 0.079(3) 0.126(4) 0.083(3) -0.041(3) 0.028(2) -0.030(3)
    C9 0.063(2) 0.085(3) 0.059(2) -0.007(2) 0.0228(18) 0.002(2)
    C10 0.074(3) 0.094(3) 0.058(2) -0.005(2) 0.0288(19) -0.014(2)
    C11 0.063(2) 0.074(2) 0.051(2) -0.0068(19) 0.0179(17) -0.0138(18)
    C12 0.083(2) 0.149(3) 0.122(3) -0.020(2) 0.047(2) 0.012(3)
    C13A 0.086(2) 0.152(3) 0.125(3) -0.020(2) 0.046(2) 0.012(2)
    C13B 0.086(2) 0.152(3) 0.125(3) -0.020(2) 0.046(2) 0.012(2)
    C14A 0.086(2) 0.152(3) 0.125(3) -0.020(2) 0.046(2) 0.012(2)
    C14B 0.086(2) 0.152(3) 0.125(3) -0.020(2) 0.046(2) 0.012(2)
    C15A 0.086(2) 0.152(3) 0.125(3) -0.020(2) 0.046(2) 0.012(2)
    C15B 0.086(2) 0.152(3) 0.125(3) -0.020(2) 0.046(2) 0.012(2)
    C16 0.0419(17) 0.0282(15) 0.0356(16) -0.0013(12) 0.0082(12) -0.0019(12)
    C17 0.0418(17) 0.0315(15) 0.0338(15) 0.0041(13) 0.0041(13) 0.0003(12)
    C18 0.056(2) 0.0330(16) 0.0403(17) -0.0023(14) 0.0091(14) -0.0102(13)
    C19 0.0512(19) 0.0276(15) 0.0473(18) -0.0039(13) 0.0082(14) -0.0082(13)
    C20 0.0535(19) 0.0327(15) 0.0403(17) -0.0048(14) 0.0145(14) 0.0030(13)
    C21 0.0511(19) 0.0334(16) 0.0440(17) -0.0083(14) 0.0133(15) 0.0022(13)
    C22 0.065(2) 0.060(2) 0.051(2) 0.0038(18) 0.0097(17) -0.0045(17)
    C23 0.076(3) 0.062(2) 0.077(3) 0.010(2) 0.032(2) -0.005(2)
    C24 0.053(2) 0.059(2) 0.090(3) -0.0041(18) 0.023(2) 0.000(2)
    C25 0.055(3) 0.129(4) 0.100(3) -0.010(3) 0.001(2) -0.041(3)
    C26 0.056(3) 0.105(3) 0.078(3) -0.008(2) 0.011(2) -0.042(2)
    C27 0.0693(10) 0.1021(11) 0.1757(12) 0.0096(10) 0.0308(11) 0.0051(11)
    C28A 0.0702(9) 0.1029(10) 0.1765(10) 0.0100(9) 0.0305(9) 0.0050(10)
    C28B 0.0702(9) 0.1029(10) 0.1765(10) 0.0100(9) 0.0305(9) 0.0050(10)
    C29A 0.0702(9) 0.1029(10) 0.1765(10) 0.0100(9) 0.0305(9) 0.0050(10)
    C29B 0.0702(9) 0.1029(10) 0.1765(10) 0.0100(9) 0.0305(9) 0.0050(10)
    C30A 0.0702(9) 0.1029(10) 0.1765(10) 0.0100(9) 0.0305(9) 0.0050(10)
    C30B 0.0702(9) 0.1029(10) 0.1765(10) 0.0100(9) 0.0305(9) 0.0050(10)
_geom_special_details
;
All e.s.d.'s (except the e.s.d. in the dihedral angle between two l.s. planes)
are estimated using the full covariance matrix. The cell e.s.d.'s are taken
into account individually in the estimation of e.s.d.'s in distances, angles
and torsion angles; correlations between e.s.d.'s in cell parameters are only
used when they are defined by crystal symmetry. An approximate (isotropic)
treatment of cell e.s.d.'s is used for estimating e.s.d.'s involving l.s.
planes.
;
loop_
    _geom_bond_atom_site_label_1
    _geom_bond_atom_site_label_2
    _geom_bond_site_symmetry_2
    _geom_bond_distance
    _geom_bond_publ_flag
    O1 C1 . 1.211(3) ?
    O2 C2 . 1.210(4) ?
    O3 C17 . 1.231(3) ?
    O4 C16 . 1.229(3) ?
    N1 C1 . 1.370(4) ?
    N1 C2 . 1.378(4) ?
    N1 H1 . 0.8600 ?
    N2 C4 . 1.365(4) ?
    N2 C1 . 1.382(4) ?
    N2 C5 . 1.466(4) ?
    N3 C16 . 1.366(3) ?
    N3 C17 . 1.386(3) ?
    N3 H3 . 0.8600 ?
    N4 C19 . 1.370(3) ?
    N4 C16 . 1.373(4) ?
    N4 C20 . 1.469(3) ?
    C2 C3 . 1.440(4) ?
    C3 C4 . 1.328(4) ?
    C3 H3A . 0.9300 ?
    C4 H4 . 0.9300 ?
    C5 C6 . 1.503(4) ?
    C5 H5A . 0.9700 ?
    C5 H5B . 0.9700 ?
    C6 C7 . 1.355(5) ?
    C6 C11 . 1.366(4) ?
    C7 C8 . 1.380(5) ?
    C7 H7 . 0.9300 ?
    C8 C9 . 1.359(5) ?
    C8 H8 . 0.9300 ?
    C9 C10 . 1.371(5) ?
    C9 C12 . 1.522(6) ?
    C10 C11 . 1.384(5) ?
    C10 H10 . 0.9300 ?
    C11 H11 . 0.9300 ?
    C12 C14B . 1.508(8) ?
    C12 C15A . 1.519(8) ?
    C12 C15B . 1.524(8) ?
    C12 C13A . 1.527(8) ?
    C12 C14A . 1.545(8) ?
    C12 C13B . 1.554(8) ?
    C13A H13A . 0.9600 ?
    C13A H13B . 0.9600 ?
    C13A H13C . 0.9600 ?
    C13B H13D . 0.9600 ?
    C13B H13E . 0.9600 ?
    C13B H13F . 0.9600 ?
    C14A H14A . 0.9600 ?
    C14A H14B . 0.9600 ?
    C14A H14C . 0.9600 ?
    C14B H14D . 0.9600 ?
    C14B H14E . 0.9600 ?
    C14B H14F . 0.9600 ?
    C15A H15A . 0.9600 ?
    C15A H15B . 0.9600 ?
    C15A H15C . 0.9600 ?
    C15B H15D . 0.9600 ?
    C15B H15E . 0.9600 ?
    C15B H15F . 0.9600 ?
    C17 C18 . 1.430(4) ?
    C18 C19 . 1.335(4) ?
    C18 H18 . 0.9300 ?
    C19 H19 . 0.9300 ?
    C20 C21 . 1.503(4) ?
    C20 H20A . 0.9700 ?
    C20 H20B . 0.9700 ?
    C21 C26 . 1.363(5) ?
    C21 C22 . 1.369(4) ?
    C22 C23 . 1.380(5) ?
    C22 H22 . 0.9300 ?
    C23 C24 . 1.367(6) ?
    C23 H23 . 0.9300 ?
    C24 C25 . 1.371(5) ?
    C24 C27 . 1.519(6) ?
    C25 C26 . 1.375(6) ?
    C25 H25 . 0.9300 ?
    C26 H26 . 0.9300 ?
    C27 C29A . 1.523(8) ?
    C27 C30A . 1.525(7) ?
    C27 C28B . 1.529(8) ?
    C27 C30B . 1.540(8) ?
    C27 C29B . 1.543(8) ?
    C27 C28A . 1.571(8) ?
    C28A H28A . 0.9600 ?
    C28A H28B . 0.9600 ?
    C28A H28C . 0.9600 ?
    C28B H28D . 0.9600 ?
    C28B H28E . 0.9600 ?
    C28B H28F . 0.9600 ?
    C29A H29A . 0.9600 ?
    C29A H29B . 0.9600 ?
    C29A H29C . 0.9600 ?
    C29B H29D . 0.9600 ?
    C29B H29E . 0.9600 ?
    C29B H29F . 0.9600 ?
    C30A H30A . 0.9600 ?
    C30A H30B . 0.9600 ?
    C30A H30C . 0.9600 ?
    C30B H30D . 0.9600 ?
    C30B H30E . 0.9600 ?
    C30B H30F . 0.9600 ?
loop_
    _geom_angle_atom_site_label_1
    _geom_angle_atom_site_label_2
    _geom_angle_atom_site_label_3
    _geom_angle_site_symmetry_1
    _geom_angle_site_symmetry_3
    _geom_angle
    _geom_angle_publ_flag
    C1 N1 C2 . . 128.2(3) ?
    C1 N1 H1 . . 115.9 ?
    C2 N1 H1 . . 115.9 ?
    C4 N2 C1 . . 120.7(2) ?
    C4 N2 C5 . . 120.2(3) ?
    C1 N2 C5 . . 118.4(3) ?
    C16 N3 C17 . . 126.9(2) ?
    C16 N3 H3 . . 116.5 ?
    C17 N3 H3 . . 116.5 ?
    C19 N4 C16 . . 120.3(2) ?
    C19 N4 C20 . . 121.6(2) ?
    C16 N4 C20 . . 118.1(2) ?
    O1 C1 N1 . . 122.1(3) ?
    O1 C1 N2 . . 123.3(3) ?
    N1 C1 N2 . . 114.6(3) ?
    O2 C2 N1 . . 120.4(3) ?
    O2 C2 C3 . . 126.6(3) ?
    N1 C2 C3 . . 113.0(3) ?
    C4 C3 C2 . . 120.2(3) ?
    C4 C3 H3A . . 119.9 ?
    C2 C3 H3A . . 119.9 ?
    C3 C4 N2 . . 123.3(3) ?
    C3 C4 H4 . . 118.4 ?
    N2 C4 H4 . . 118.4 ?
    N2 C5 C6 . . 115.1(3) ?
    N2 C5 H5A . . 108.5 ?
    C6 C5 H5A . . 108.5 ?
    N2 C5 H5B . . 108.5 ?
    C6 C5 H5B . . 108.5 ?
    H5A C5 H5B . . 107.5 ?
    C7 C6 C11 . . 117.1(3) ?
    C7 C6 C5 . . 123.1(3) ?
    C11 C6 C5 . . 119.7(3) ?
    C6 C7 C8 . . 121.0(4) ?
    C6 C7 H7 . . 119.5 ?
    C8 C7 H7 . . 119.5 ?
    C9 C8 C7 . . 123.0(4) ?
    C9 C8 H8 . . 118.5 ?
    C7 C8 H8 . . 118.5 ?
    C8 C9 C10 . . 115.5(4) ?
    C8 C9 C12 . . 122.8(4) ?
    C10 C9 C12 . . 121.7(4) ?
    C9 C10 C11 . . 122.0(3) ?
    C9 C10 H10 . . 119.0 ?
    C11 C10 H10 . . 119.0 ?
    C6 C11 C10 . . 121.3(4) ?
    C6 C11 H11 . . 119.3 ?
    C10 C11 H11 . . 119.3 ?
    C14B C12 C9 . . 107.9(5) ?
    C15A C12 C9 . . 111.0(6) ?
    C14B C12 C15B . . 110.7(6) ?
    C9 C12 C15B . . 109.9(5) ?
    C9 C12 C13A . . 113.7(6) ?
    C15A C12 C14A . . 105.6(6) ?
    C9 C12 C14A . . 112.5(5) ?
    C13A C12 C14A . . 105.0(6) ?
    C14B C12 C13B . . 109.0(6) ?
    C9 C12 C13B . . 111.7(5) ?
    C15B C12 C13B . . 107.7(6) ?
    C12 C13A H13A . . 109.5 ?
    C12 C13A H13B . . 109.5 ?
    C12 C13A H13C . . 109.5 ?
    C12 C13B H13D . . 109.5 ?
    C12 C13B H13E . . 109.5 ?
    H13D C13B H13E . . 109.5 ?
    C12 C13B H13F . . 109.5 ?
    H13D C13B H13F . . 109.5 ?
    H13E C13B H13F . . 109.5 ?
    C12 C14A H14A . . 109.5 ?
    C12 C14A H14B . . 109.5 ?
    C12 C14A H14C . . 109.5 ?
    C12 C14B H14D . . 109.5 ?
    C12 C14B H14E . . 109.5 ?
    H14D C14B H14E . . 109.5 ?
    C12 C14B H14F . . 109.5 ?
    H14D C14B H14F . . 109.5 ?
    H14E C14B H14F . . 109.5 ?
    C12 C15A H15A . . 109.5 ?
    C12 C15A H15B . . 109.5 ?
    C12 C15A H15C . . 109.5 ?
    C12 C15B H15D . . 109.5 ?
    C12 C15B H15E . . 109.5 ?
    H15D C15B H15E . . 109.5 ?
    C12 C15B H15F . . 109.5 ?
    H15D C15B H15F . . 109.5 ?
    H15E C15B H15F . . 109.5 ?
    O4 C16 N3 . . 122.2(2) ?
    O4 C16 N4 . . 122.1(2) ?
    N3 C16 N4 . . 115.7(2) ?
    O3 C17 N3 . . 119.8(2) ?
    O3 C17 C18 . . 126.2(3) ?
    N3 C17 C18 . . 113.9(2) ?
    C19 C18 C17 . . 119.8(3) ?
    C19 C18 H18 . . 120.1 ?
    C17 C18 H18 . . 120.1 ?
    C18 C19 N4 . . 123.3(3) ?
    C18 C19 H19 . . 118.4 ?
    N4 C19 H19 . . 118.4 ?
    N4 C20 C21 . . 112.1(2) ?
    N4 C20 H20A . . 109.2 ?
    C21 C20 H20A . . 109.2 ?
    N4 C20 H20B . . 109.2 ?
    C21 C20 H20B . . 109.2 ?
    H20A C20 H20B . . 107.9 ?
    C26 C21 C22 . . 116.7(3) ?
    C26 C21 C20 . . 121.8(3) ?
    C22 C21 C20 . . 121.5(3) ?
    C21 C22 C23 . . 121.4(4) ?
    C21 C22 H22 . . 119.3 ?
    C23 C22 H22 . . 119.3 ?
    C24 C23 C22 . . 122.4(4) ?
    C24 C23 H23 . . 118.8 ?
    C22 C23 H23 . . 118.8 ?
    C23 C24 C25 . . 115.5(4) ?
    C23 C24 C27 . . 121.9(4) ?
    C25 C24 C27 . . 122.5(4) ?
    C24 C25 C26 . . 122.4(4) ?
    C24 C25 H25 . . 118.8 ?
    C26 C25 H25 . . 118.8 ?
    C21 C26 C25 . . 121.6(4) ?
    C21 C26 H26 . . 119.2 ?
    C25 C26 H26 . . 119.2 ?
    C24 C27 C29A . . 112.6(6) ?
    C24 C27 C30A . . 108.9(5) ?
    C29A C27 C30A . . 112.2(7) ?
    C24 C27 C28B . . 115.6(6) ?
    C24 C27 C30B . . 107.5(5) ?
    C28B C27 C30B . . 109.1(6) ?
    C24 C27 C29B . . 110.3(5) ?
    C28B C27 C29B . . 106.5(6) ?
    C30B C27 C29B . . 107.7(7) ?
    C24 C27 C28A . . 107.3(6) ?
    C29A C27 C28A . . 108.5(6) ?
    C30A C27 C28A . . 107.1(6) ?
    C27 C28A H28A . . 109.5 ?
    C27 C28A H28B . . 109.5 ?
    C27 C28A H28C . . 109.5 ?
    C27 C28B H28D . . 109.5 ?
    C27 C28B H28E . . 109.5 ?
    H28D C28B H28E . . 109.5 ?
    C27 C28B H28F . . 109.5 ?
    H28D C28B H28F . . 109.5 ?
    H28E C28B H28F . . 109.5 ?
    C27 C29A H29A . . 109.5 ?
    C27 C29A H29B . . 109.5 ?
    C27 C29A H29C . . 109.5 ?
    C27 C29B H29D . . 109.5 ?
    C27 C29B H29E . . 109.5 ?
    H29D C29B H29E . . 109.5 ?
    C27 C29B H29F . . 109.5 ?
    H29D C29B H29F . . 109.5 ?
    H29E C29B H29F . . 109.5 ?
    C27 C30A H30A . . 109.5 ?
    C27 C30A H30B . . 109.5 ?
    C27 C30A H30C . . 109.5 ?
    C27 C30B H30D . . 109.5 ?
    C27 C30B H30E . . 109.5 ?
    H30D C30B H30E . . 109.5 ?
    C27 C30B H30F . . 109.5 ?
    H30D C30B H30F . . 109.5 ?
    H30E C30B H30F . . 109.5 ?
loop_
    _geom_hbond_atom_site_label_D
    _geom_hbond_atom_site_label_H
    _geom_hbond_atom_site_label_A
    _geom_hbond_site_symmetry_A
    _geom_hbond_distance_DH
    _geom_hbond_distance_HA
    _geom_hbond_distance_DA
    _geom_hbond_angle_DHA
    N1 H1 O3 3_667 0.860 2.057 2.915(3) 174
    N3 H3 O4 3_656 0.860 2.028 2.851(3) 160
_iucr_refine_instructions_details
;
TITL 060418A in P2(1)/c New: P21 New: P21/c
CELL 0.71073 20.853 10.013 13.893 90 94.915 90
ZERR 8 0.007 0.004 0.005 0 0.006 0
LATT 1
SYMM -X,0.5+Y,0.5-Z
SFAC C H N O
UNIT 120 144 16 16
DFIX 1.53 0.01 C15A C12
DFIX 1.53 0.01 C15B C12
DFIX 1.53 0.01 C14A C12
DFIX 1.53 0.01 C14B C12
DFIX 1.53 0.01 C13A C12
DFIX 1.53 0.01 C13B C12
DFIX 1.53 0.01 C28A C27
DFIX 1.53 0.01 C29A C27
DFIX 1.53 0.01 C29B C27
DFIX 1.53 0.01 C28B C27
DFIX 1.53 0.01 C30B C27
DFIX 1.53 0.01 C30A C27
SADI C13A C14A C13A C15A C14A C15A
SADI C13B C14B C13B C15B C14B C15B
SADI C28A C29A C28A C30A C29A C30A
SADI C28B C29B C28B C30B C29B C30B
SIMU 0.01 0.01 1.7 C1 C2 C3 C4 C5 C6 C7 C8 C9 C10 C11 C13B C14B C15A C16 C17
SIMU 0.007 0.001 1.7 C15B C12 C27 C28A C27 C29B C27 C29A
ISOR C14A C14B C15B C15A C13A C13B
ISOR C29A C29B C30A C30B C28A C28B
EADP C13A C13B C15A C15B C14B C14A
EADP C30A C30B C28A C28B C29B C29A
L.S. 10
PLAN  20
SIZE 0.4 0.28 0.2
TEMP 21
MPLA 6 C21 C22 C23 C24 C25 C26
MPLA 6 N3 N4 C16 C17 C18 C19
MPLA 6 N1 N2 C1 C2 C3 C4
MPLA 6 C6 C7 C8 C9 C10 C11
HTAB
BOND $H
fmap 2
acta
SHEL 999 0.83
REM <HKL>F:/data/xxx/060418A.hkl</HKL>
WGHT    0.093000    1.876400
FVAR       0.40230   0.45479   0.45775
O1    4    0.592211    0.816484    1.025057    11.00000    0.08348    0.04485 =
         0.05127    0.01145    0.02000    0.01734
O2    4    0.630119    0.554210    1.287339    11.00000    0.11255    0.07586 =
         0.04920    0.02202    0.02900    0.02309
O3    4    0.473520    0.149889    0.744517    11.00000    0.05825    0.03910 =
         0.03611    0.00080    0.01492    0.00112
O4    4    0.546827    0.115210    0.447448    11.00000    0.06613    0.03622 =
         0.04084   -0.01082    0.02048   -0.00983
N1    3    0.613428    0.682615    1.154840    11.00000    0.05703    0.03410 =
         0.03828    0.00102    0.01669    0.00700
AFIX  43
H1    2    0.590348    0.734281    1.187281    11.00000   -1.20000
AFIX   0
N2    3    0.655339    0.632747    1.009979    11.00000    0.04823    0.04692 =
         0.03733   -0.00039    0.01352    0.00586
N3    3    0.513520    0.134990    0.598328    11.00000    0.04769    0.02447 =
         0.03489   -0.00283    0.01197   -0.00225
AFIX  43
H3    2    0.501816    0.052617    0.595899    11.00000   -1.20000
AFIX   0
N4    3    0.561910    0.313509    0.526530    11.00000    0.04421    0.02642 =
         0.03785   -0.00157    0.00908   -0.00432
C1    1    0.618723    0.718533    1.060670    11.00000    0.04614    0.03433 =
         0.03768    0.00089    0.01049   -0.00006
C2    1    0.640431    0.574114    1.204120    11.00000    0.06472    0.04507 =
         0.04177    0.01026    0.01232    0.00465
C3    1    0.679287    0.493227    1.146067    11.00000    0.07247    0.05162 =
         0.05504    0.01209    0.01339    0.02179
AFIX  43
H3A   2    0.701147    0.419552    1.173227    11.00000   -1.20000
AFIX   0
C4    1    0.683988    0.523542    1.053876    11.00000    0.06270    0.04959 =
         0.05309   -0.00264    0.01661    0.01934
AFIX  43
H4    2    0.708000    0.467560    1.017421    11.00000   -1.20000
AFIX   0
C5    1    0.654283    0.649240    0.905017    11.00000    0.04771    0.07356 =
         0.03808   -0.00318    0.00929    0.00251
AFIX  23
H5A   2    0.627447    0.725555    0.886105    11.00000   -1.20000
H5B   2    0.634295    0.570957    0.874197    11.00000   -1.20000
AFIX   0
C6    1    0.719062    0.668917    0.867364    11.00000    0.05026    0.05725 =
         0.03808   -0.00178    0.01055   -0.00058
C7    1    0.764988    0.749810    0.910694    11.00000    0.07818    0.11720 =
         0.06642   -0.03820    0.02930   -0.02705
AFIX  43
H7    2    0.758007    0.790592    0.969026    11.00000   -1.20000
AFIX   0
C8    1    0.821964    0.772630    0.869618    11.00000    0.07947    0.12646 =
         0.08281   -0.02980    0.02757   -0.04147
AFIX  43
H8    2    0.852186    0.829182    0.901381    11.00000   -1.20000
AFIX   0
C9    1    0.835931    0.716286    0.784923    11.00000    0.06280    0.08544 =
         0.05906    0.00215    0.02284   -0.00743
C10   1    0.788882    0.636010    0.741013    11.00000    0.07359    0.09379 =
         0.05838   -0.01382    0.02882   -0.00457
AFIX  43
H10   2    0.795524    0.596799    0.682003    11.00000   -1.20000
AFIX   0
C11   1    0.731764    0.611534    0.781860    11.00000    0.06325    0.07430 =
         0.05142   -0.01375    0.01791   -0.00678
AFIX  43
H11   2    0.701436    0.554883    0.750448    11.00000   -1.20000
AFIX   0
C12   1    0.898938    0.741390    0.740218    11.00000    0.08304    0.14914 =
         0.12190    0.01211    0.04688   -0.02016
PART 1
C13A  1    0.892130    0.742727    0.629942    21.00000    0.08585    0.15193 =
         0.12542    0.01187    0.04650   -0.01997
AFIX 137
H13A  2    0.877644    0.656790    0.606416    21.00000   -1.50000
H13B  2    0.933054    0.762611    0.606502    21.00000   -1.50000
H13C  2    0.861410    0.809622    0.607558    21.00000   -1.50000
AFIX   0
PART 0
PART 2
C13B  1    0.913596    0.629303    0.667890   -21.00000    0.08585    0.15193 =
         0.12542    0.01187    0.04650   -0.01997
AFIX 137
H13D  2    0.912666    0.544128    0.699464   -21.00000   -1.50000
H13E  2    0.955426    0.643626    0.645790   -21.00000   -1.50000
H13F  2    0.881750    0.630918    0.613741   -21.00000   -1.50000
AFIX   0
PART 0
PART 1
C14A  1    0.928991    0.878013    0.769689    21.00000    0.08585    0.15193 =
         0.12542    0.01187    0.04650   -0.01997
AFIX 137
H14A  2    0.897371    0.947001    0.757468    21.00000   -1.50000
H14B  2    0.964946    0.895078    0.732692    21.00000   -1.50000
H14C  2    0.943327    0.876835    0.837217    21.00000   -1.50000
AFIX   0
PART 0
PART 2
C14B  1    0.893036    0.872764    0.687060   -21.00000    0.08585    0.15193 =
         0.12542    0.01187    0.04650   -0.01997
AFIX 137
H14D  2    0.860366    0.865771    0.634254   -21.00000   -1.50000
H14E  2    0.933447    0.894481    0.662633   -21.00000   -1.50000
H14F  2    0.881538    0.941649    0.730462   -21.00000   -1.50000
AFIX   0
PART 0
PART 1
C15A  1    0.949238    0.637957    0.773930    21.00000    0.08585    0.15193 =
         0.12542    0.01187    0.04650   -0.01997
AFIX 137
H15A  2    0.952717    0.633259    0.843198    21.00000   -1.50000
H15B  2    0.990071    0.662954    0.752325    21.00000   -1.50000
H15C  2    0.936710    0.552299    0.747571    21.00000   -1.50000
AFIX   0
PART 0
PART 2
C15B  1    0.954454    0.745294    0.818960   -21.00000    0.08585    0.15193 =
         0.12542    0.01187    0.04650   -0.01997
AFIX 137
H15D  2    0.949445    0.820903    0.860138   -21.00000   -1.50000
H15E  2    0.994430    0.752640    0.789855   -21.00000   -1.50000
H15F  2    0.954466    0.664799    0.856499   -21.00000   -1.50000
AFIX   0
PART 0
C16   1    0.541098    0.183455    0.519706    11.00000    0.04191    0.02818 =
         0.03558   -0.00190    0.00823   -0.00132
C17   1    0.502402    0.204428    0.681562    11.00000    0.04176    0.03146 =
         0.03376    0.00026    0.00405    0.00414
C18   1    0.525870    0.338670    0.683479    11.00000    0.05597    0.03300 =
         0.04028   -0.01018    0.00908   -0.00230
AFIX  43
H18   2    0.522453    0.391683    0.737766    11.00000   -1.20000
AFIX   0
C19   1    0.552693    0.387615    0.607089    11.00000    0.05120    0.02762 =
         0.04725   -0.00822    0.00816   -0.00392
AFIX  43
H19   2    0.565778    0.476437    0.608617    11.00000   -1.20000
AFIX   0
C20   1    0.592961    0.370370    0.444818    11.00000    0.05345    0.03269 =
         0.04034    0.00305    0.01454   -0.00480
AFIX  23
H20A  2    0.589411    0.466921    0.446440    11.00000   -1.20000
H20B  2    0.570641    0.339337    0.384848    11.00000   -1.20000
AFIX   0
C21   1    0.662789    0.332180    0.447034    11.00000    0.05109    0.03340 =
         0.04402    0.00223    0.01327   -0.00831
C22   1    0.686297    0.262563    0.372923    11.00000    0.06538    0.05960 =
         0.05145   -0.00446    0.00971    0.00383
AFIX  43
H22   2    0.658196    0.235460    0.321004    11.00000   -1.20000
AFIX   0
C23   1    0.750832    0.231750    0.373635    11.00000    0.07621    0.06206 =
         0.07672   -0.00492    0.03182    0.00970
AFIX  43
H23   2    0.764935    0.184091    0.322004    11.00000   -1.20000
AFIX   0
C24   1    0.794795    0.268744    0.447494    11.00000    0.05329    0.05938 =
         0.09015    0.00041    0.02301   -0.00410
C25   1    0.770271    0.335695    0.522257    11.00000    0.05464    0.12925 =
         0.10004   -0.04146    0.00106   -0.01046
AFIX  43
H25   2    0.798047    0.360519    0.575180    11.00000   -1.20000
AFIX   0
C26   1    0.706075    0.367444    0.521778    11.00000    0.05581    0.10520 =
         0.07797   -0.04224    0.01091   -0.00838
AFIX  43
H26   2    0.691851    0.414144    0.573760    11.00000   -1.20000
AFIX   0
C27   1    0.865600    0.232556    0.448227    11.00000    0.06926    0.10208 =
         0.17571    0.00514    0.03082    0.00964
PART 1
C28A  1    0.885283    0.251196    0.342416    31.00000    0.07019    0.10291 =
         0.17653    0.00502    0.03050    0.01002
AFIX 137
H28A  2    0.862122    0.188386    0.300375    31.00000   -1.50000
H28B  2    0.930685    0.236198    0.341323    31.00000   -1.50000
H28C  2    0.875072    0.340394    0.320887    31.00000   -1.50000
AFIX   0
PART 0
PART 2
C28B  1    0.886238    0.172857    0.354399   -31.00000    0.07019    0.10291 =
         0.17653    0.00502    0.03050    0.01002
AFIX 137
H28D  2    0.875555    0.079599    0.351615   -31.00000   -1.50000
H28E  2    0.931861    0.183441    0.352416   -31.00000   -1.50000
H28F  2    0.864255    0.218048    0.300258   -31.00000   -1.50000
AFIX   0
PART 0
PART 1
C29A  1    0.908553    0.321272    0.515461    31.00000    0.07019    0.10291 =
         0.17653    0.00502    0.03050    0.01002
AFIX 137
H29A  2    0.893712    0.411925    0.509884    31.00000   -1.50000
H29B  2    0.952041    0.316327    0.497977    31.00000   -1.50000
H29C  2    0.906974    0.291474    0.580893    31.00000   -1.50000
AFIX   0
PART 0
PART 2
C29B  1    0.907842    0.357352    0.469702   -31.00000    0.07019    0.10291 =
         0.17653    0.00502    0.03050    0.01002
AFIX 137
H29D  2    0.896865    0.424353    0.421671   -31.00000   -1.50000
H29E  2    0.952370    0.333658    0.468434   -31.00000   -1.50000
H29F  2    0.900569    0.391679    0.532363   -31.00000   -1.50000
AFIX   0
PART 0
PART 1
C30A  1    0.873895    0.084887    0.473115   -31.00000    0.07019    0.10291 =
         0.17653    0.00502    0.03050    0.01002
AFIX 137
H30A  2    0.856528    0.067215    0.533635   -31.00000   -1.50000
H30B  2    0.918826    0.062539    0.478070   -31.00000   -1.50000
H30C  2    0.851555    0.031948    0.423309   -31.00000   -1.50000
AFIX   0
PART 0
PART 2
C30B  1    0.880943    0.132329    0.531109    31.00000    0.07019    0.10291 =
         0.17653    0.00502    0.03050    0.01002
AFIX 137
H30D  2    0.878759    0.176826    0.591947    31.00000   -1.50000
H30E  2    0.923433    0.096910    0.527322    31.00000   -1.50000
H30F  2    0.850200    0.060782    0.525715    31.00000   -1.50000
HKLF 4 1 -1 0 0 0 1 0 0 0 -1
END
;
