# Supplementary material for: 1-(4-tert-Butyl­benz­yl)pyrimidine-2,4(1H,3H)-dione
Source: Acta Crystallogr Sect E Struct Rep Online. 2012 Mar 14;68(Pt 4):o1047. doi: 10.1107/S1600536812008999 (PMC3344008; doi:10.1107/S1600536812008999)
Supplement: Supplementary file 2 [file e-68-o1047-Isup2.hkl]

# 
# h,k,l, Fc-squared, Fo-squared, sigma(Fo-squared) and status flag 
# 
data_I
_shelx_title ' 060418A in P2(1)/c New: P21 New: P21/c' 
_shelx_refln_list_code          4 
_shelx_F_calc_maximum      268.12 
_exptl_crystal_F_000      1104.00 
_reflns_d_resolution_high  0.8300 
 
loop_ 
 _symmetry_equiv_pos_as_xyz 
 'x, y, z' 
 '-x, y+1/2, -z+1/2' 
 '-x, -y, -z' 
 'x, -y-1/2, z-1/2' 
 
_cell_length_a    20.8530 
_cell_length_b    10.0130 
_cell_length_c    13.8930 
_cell_angle_alpha  90.000 
_cell_angle_beta   94.915 
_cell_angle_gamma  90.000 
 
_shelx_F_squared_multiplier     1.000 
 
loop_ 
 _refln_index_h 
 _refln_index_k 
 _refln_index_l 
 _refln_F_squared_calc 
 _refln_F_squared_meas 
 _refln_F_squared_sigma 
 _refln_observed_status 
   1   0   0    36949.51    11318.38    292.26 o 
   2   0   0        0.03       -0.93      0.93 o 
   3   0   0     2115.10     2006.49     47.14 o 
   4   0   0     7543.21     7092.31    166.42 o 
   5   0   0    12784.02    12441.85    201.47 o 
   6   0   0       96.12      117.70      7.94 o 
   7   0   0     3366.81     3338.78     47.24 o 
   8   0   0      545.54      423.08      9.24 o 
   9   0   0     2281.40     2268.38     34.26 o 
  10   0   0       35.02       18.97      3.93 o 
  11   0   0       17.19        2.51      3.65 o 
  12   0   0      429.42      449.79     11.37 o 
  13   0   0       10.05        9.98      4.60 o 
  14   0   0      283.56      282.16      9.68 o 
  15   0   0        0.14       -5.22      5.22 o 
  16   0   0       90.19       98.12     18.85 o 
  17   0   0        8.13       -6.36     12.73 o 
  18   0   0      208.41      210.20     22.06 o 
  19   0   0       36.08       31.33     17.36 o 
  20   0   0       30.63       33.74     19.40 o 
  21   0   0        7.20       -6.36     19.65 o 
  22   0   0        0.22        3.40     18.29 o 
  23   0   0        4.07       -9.58     20.58 o 
  24   0   0        2.06        8.77     21.75 o 
  25   0   0        0.46      -21.93     21.93 o 
   1   1   0     1485.80     1439.46     24.47 o 
   2   1   0      134.40      159.54      6.49 o 
   3   1   0      219.96      168.21      5.33 o 
   4   1   0     3300.89     2980.26     41.85 o 
   5   1   0     6885.28     6409.00     75.31 o 
   6   1   0    24613.15    24263.22    284.58 o 
   7   1   0     3241.96     2837.76     35.17 o 
   8   1   0     3593.86     4063.71     44.24 o 
   9   1   0        4.94       17.62      2.54 o 
  10   1   0     4426.86     4806.24     52.48 o 
  11   1   0        5.24        6.16      4.09 o 
  12   1   0       91.24       89.55      4.40 o 
  13   1   0      292.03      266.73      6.36 o 
  14   1   0       16.73       18.90      4.84 o 
  15   1   0      152.90      149.95     10.95 o 
  16   1   0      152.05      195.46     11.22 o 
  17   1   0      296.53      316.42     13.64 o 
  18   1   0        4.17       12.23     10.50 o 
  19   1   0       36.27       29.74     12.86 o 
  20   1   0        6.80       15.40     12.77 o 
  21   1   0       11.60      -11.77     11.77 o 
  22   1   0       31.47       30.59     15.99 o 
  23   1   0       15.38        2.65     15.95 o 
  24   1   0       62.16       55.75     34.60 o 
   0   2   0    71887.15    61779.32   1379.04 o 
   1   2   0      126.14      148.60      9.82 o 
   2   2   0       17.06       41.65      7.75 o 
   3   2   0    12707.09    12077.05    139.17 o 
   4   2   0       61.61       67.79      4.93 o 
   5   2   0      360.20      328.83      8.25 o 
   6   2   0     1599.62     1582.46     25.45 o 
   7   2   0      131.99      161.59      6.35 o 
   8   2   0      890.05      876.46     14.12 o 
   9   2   0        0.27        3.37      3.25 o 
  10   2   0      129.66      108.42      5.72 o 
  11   2   0       88.03      107.65      3.97 o 
  12   2   0       35.54       19.32      4.76 o 
  13   2   0       10.39       11.15      5.79 o 
  14   2   0      196.06      194.57      8.33 o 
  15   2   0       12.56       15.04      6.13 o 
  16   2   0       58.99       58.05      7.72 o 
  17   2   0        6.70        7.00      6.55 o 
  18   2   0      165.54      167.81     18.43 o 
  19   2   0       46.94       68.31     13.82 o 
  20   2   0       16.04       18.38     13.17 o 
  21   2   0       43.81       50.06     15.69 o 
  22   2   0       42.93       -3.88     15.12 o 
  23   2   0        1.15      -15.00     15.00 o 
  24   2   0       16.58       26.43     29.94 o 
   1   3   0      880.13      891.89     17.73 o 
   2   3   0      393.31      427.36      8.95 o 
   3   3   0     3103.89     3064.70     43.32 o 
   4   3   0     5124.92     5027.22     68.95 o 
   5   3   0     1339.69     1243.01     18.81 o 
   6   3   0     1030.79     1081.43     19.85 o 
   7   3   0       14.36       12.35      4.21 o 
   8   3   0     1462.82     1436.37     25.33 o 
   9   3   0      361.72      382.32     11.10 o 
  10   3   0       71.30       73.37      6.90 o 
  11   3   0       94.07       98.44      8.04 o 
  12   3   0      158.65      148.78      9.11 o 
  13   3   0      347.52      351.18     12.22 o 
  14   3   0      343.28      356.66     12.90 o 
  15   3   0      140.57      146.58     12.41 o 
  16   3   0       77.12      114.04     10.69 o 
  17   3   0      248.42      268.56     11.22 o 
  18   3   0       86.87       76.11      9.06 o 
  19   3   0       68.13       56.33     11.63 o 
  20   3   0       77.26      110.10     17.72 o 
  21   3   0        0.03      -13.79     13.79 o 
  22   3   0       10.23       -7.42     15.88 o 
  23   3   0        0.11       17.94     17.82 o 
  24   3   0        6.83        1.06     16.54 o 
   0   4   0     5400.12     5470.30    128.33 o 
   1   4   0     6113.89     6636.15    109.02 o 
   2   4   0     6130.34     6459.97    149.22 o 
   3   4   0      445.52      355.30      8.76 o 
   4   4   0      996.55     1154.56     19.47 o 
   5   4   0     1011.63      922.45     16.40 o 
   6   4   0      113.86      103.83      5.54 o 
   7   4   0      194.57      198.80      5.56 o 
   8   4   0        3.15        1.76      4.68 o 
   9   4   0      120.08      109.13      8.13 o 
  10   4   0      411.42      423.27     12.87 o 
  11   4   0     1107.80     1018.62     24.67 o 
  12   4   0      178.01      196.32     12.96 o 
  13   4   0      181.00      181.32     20.27 o 
  14   4   0      298.13      284.72     12.28 o 
  15   4   0      419.76      392.39     14.88 o 
  16   4   0     1089.56     1001.30     24.26 o 
  17   4   0      261.57      279.08     13.68 o 
  18   4   0        4.55       21.05      8.28 o 
  19   4   0      158.40      150.96     11.71 o 
  20   4   0       47.21       51.88     11.80 o 
  21   4   0        1.94       -4.36     12.02 o 
  22   4   0       13.90       15.39     16.25 o 
  23   4   0       28.84        5.94     21.04 o 
   1   5   0       15.06       19.42      4.67 o 
   2   5   0      235.62      214.29      7.66 o 
   3   5   0     1325.55     1401.04     24.00 o 
   4   5   0      449.43      452.85     11.03 o 
   5   5   0      113.36      111.37     14.25 o 
   6   5   0       43.56       88.27      5.55 o 
   7   5   0        7.39       -0.44      3.52 o 
   8   5   0      134.12      218.29     15.84 o 
   9   5   0       53.71       37.09      7.44 o 
  10   5   0      146.94      156.67     10.91 o 
  11   5   0        5.51        3.16      6.18 o 
  12   5   0        3.36       -6.66      6.66 o 
  13   5   0        9.93       11.61      7.69 o 
  14   5   0      716.96      713.93     20.02 o 
  15   5   0       93.47       81.04     10.76 o 
  16   5   0      262.73      265.86     13.33 o 
  17   5   0        1.32       -2.76      9.48 o 
  18   5   0        0.17       -6.12      9.31 o 
  19   5   0       10.72        6.49      9.90 o 
  20   5   0        0.30        2.13      9.72 o 
  21   5   0        9.23       12.47     10.74 o 
  22   5   0        0.09       16.81     14.55 o 
   0   6   0     1370.79     1533.14     44.43 o 
   1   6   0     2778.08     3065.03     63.52 o 
   2   6   0      911.02      964.12     19.30 o 
   3   6   0       17.46       64.70      6.60 o 
   4   6   0      119.79      191.91      8.02 o 
   5   6   0      233.89      190.63      8.15 o 
   6   6   0       56.79       83.34      6.52 o 
   7   6   0        2.83        2.23      6.23 o 
   8   6   0      145.62      176.72     11.36 o 
   9   6   0        1.54       -8.90     10.94 o 
  10   6   0      116.01      107.05     11.82 o 
  11   6   0       89.86      116.92     12.59 o 
  12   6   0       78.34       55.84     10.57 o 
  13   6   0        8.31       -7.57      7.57 o 
  14   6   0       38.83       53.71     10.43 o 
  15   6   0      231.67      202.79     12.56 o 
  16   6   0      331.99      296.86     15.28 o 
  17   6   0        3.05       17.16      9.94 o 
  18   6   0       45.98       45.18     10.84 o 
  19   6   0       11.62       -2.80     10.72 o 
  20   6   0       18.53       15.12     11.91 o 
  21   6   0       70.71       69.63     12.56 o 
   1   7   0      168.68      188.86      8.73 o 
   2   7   0      588.32      491.86     13.71 o 
   3   7   0      105.59      149.18     14.92 o 
   4   7   0       85.72       67.96      7.18 o 
   5   7   0        3.02        0.79      5.44 o 
   6   7   0        6.12       12.13      8.67 o 
   7   7   0       56.51       69.91     10.73 o 
   8   7   0      414.33      385.87     17.47 o 
   9   7   0       84.60       77.56     11.31 o 
  10   7   0        9.27       -1.17      9.32 o 
  11   7   0      376.65      391.37     18.18 o 
  12   7   0      217.61      225.50     16.89 o 
  13   7   0       10.03        5.03     14.03 o 
  14   7   0        3.00       -4.94      9.95 o 
  15   7   0       36.79       46.63     18.63 o 
  16   7   0       24.68       -3.39     11.76 o 
  17   7   0       32.58       47.52     13.13 o 
  18   7   0        0.64      -12.17     12.17 o 
  19   7   0       21.72        4.82     11.81 o 
  20   7   0        4.66        4.51     12.35 o 
   0   8   0      186.00      185.80     15.45 o 
   1   8   0       75.42       77.89      8.35 o 
   2   8   0       97.55      122.13      9.53 o 
   3   8   0       41.23       65.56      8.17 o 
   4   8   0      231.13      213.90     10.65 o 
   5   8   0      332.73      372.02     17.98 o 
   6   8   0       58.40       56.58     11.42 o 
   7   8   0        2.82       -1.87      9.20 o 
   8   8   0       94.73      128.07     13.98 o 
   9   8   0      163.51      197.08     15.84 o 
  10   8   0        0.00       -9.20      9.20 o 
  11   8   0       48.18       41.93     12.26 o 
  12   8   0       16.03       -1.78     10.53 o 
  13   8   0        0.43       -3.27     10.75 o 
  14   8   0       39.98       30.23     18.94 o 
  15   8   0       30.71       35.05     12.20 o 
  16   8   0        4.90       -6.53     12.69 o 
  17   8   0        7.10       -1.57     13.55 o 
  18   8   0        8.48       -4.63     13.07 o 
   1   9   0       17.85       10.82      7.28 o 
   2   9   0       37.73       63.04      8.91 o 
   3   9   0       12.15        6.06      6.89 o 
   4   9   0        7.39        4.17     10.23 o 
   5   9   0       29.13       15.50     11.06 o 
   6   9   0       95.13       89.65     13.86 o 
   7   9   0      215.48      206.38     17.31 o 
   8   9   0      165.08      189.41     17.29 o 
   9   9   0        8.25       19.52     11.39 o 
  10   9   0       27.00       26.90     16.62 o 
  11   9   0       72.45       66.90     13.45 o 
  12   9   0       54.85       54.36     13.91 o 
  13   9   0       31.36       44.67     13.42 o 
  14   9   0       26.30       28.86     18.81 o 
  15   9   0       11.34        4.33     12.70 o 
  16   9   0        5.55       -6.84     13.14 o 
   0  10   0        6.54       -0.44     10.15 o 
   1  10   0       21.67       12.57      8.19 o 
   2  10   0       41.90        9.83     28.21 o 
   3  10   0        6.12        0.23     11.34 o 
   4  10   0        2.57       -0.64     11.12 o 
   5  10   0       44.33       39.76     34.69 o 
   6  10   0       75.62      104.33     15.84 o 
   7  10   0      160.95      151.81     16.79 o 
   8  10   0       74.51       71.69     14.41 o 
   9  10   0        2.74       -1.28     12.57 o 
  10  10   0        7.02       -2.78     13.23 o 
  11  10   0        4.49      -12.24     15.01 o 
  12  10   0        0.23       -3.53     13.06 o 
  13  10   0        2.56      -12.86     15.91 o 
  14  10   0        0.29      -14.58     14.58 o 
   1  11   0        0.62       -0.40     10.73 o 
   2  11   0       33.25        9.94     11.41 o 
   3  11   0       74.75       78.01     14.97 o 
   4  11   0       93.21       81.85     15.24 o 
   5  11   0       85.56       95.71     16.64 o 
   6  11   0       29.85       25.03     23.85 o 
   7  11   0       11.00        6.41     13.93 o 
   8  11   0        6.23      -10.30     13.67 o 
   9  11   0       10.29      -13.04     13.48 o 
  10  11   0        4.52      -11.19     13.69 o 
   0  12   0        5.86       -8.46     27.37 o 
   1  12   0       23.15        4.36     18.30 o 
   2  12   0       55.41       51.16     13.86 o 
 -25   1   1        2.74      -17.20     17.20 o 
 -24   1   1       11.40      -12.48     16.25 o 
 -23   1   1        8.91      -14.04     14.04 o 
 -22   1   1        0.00      -16.79     19.06 o 
 -21   1   1       15.94        3.68     13.05 o 
 -20   1   1        5.64        2.13     18.29 o 
 -19   1   1        0.19       -8.37     11.17 o 
 -18   1   1       51.11       55.08     18.69 o 
 -17   1   1      206.58      229.61     11.32 o 
 -16   1   1      178.31      186.10     17.01 o 
 -15   1   1      338.08      379.70     10.98 o 
 -14   1   1      291.80      241.60      8.72 o 
 -13   1   1       64.57       35.20      5.05 o 
 -12   1   1       31.92       19.64      3.37 o 
 -11   1   1       12.00        5.55      2.86 o 
 -10   1   1      882.61     1077.07     13.10 o 
  -9   1   1      271.82      196.43      8.93 o 
  -8   1   1      374.28      317.64      6.61 o 
  -7   1   1       96.44      117.99      3.88 o 
  -6   1   1      656.44      633.93     10.76 o 
  -5   1   1      647.55      711.29     18.45 o 
  -4   1   1     3140.52     3014.66     36.31 o 
  -3   1   1      396.21      402.44      6.38 o 
  -2   1   1     2336.75     2257.02    103.83 o 
  -1   1   1      627.86      652.89     12.12 o 
   0   1   1     1966.65     1711.46     28.94 o 
   1   1   1      415.06      277.70      9.42 o 
   2   1   1     4335.29     3686.78     60.72 o 
   3   1   1     2352.95     2279.80     31.81 o 
   4   1   1     1765.89     1865.00     23.21 o 
   5   1   1    24195.28    24170.03    247.73 o 
   6   1   1    16006.16    15397.27    145.31 o 
   7   1   1     1437.51     1437.39     16.00 o 
   8   1   1      701.55      624.84      8.60 o 
   9   1   1        0.14        2.25      3.50 o 
  10   1   1      182.51      224.74      5.20 o 
  11   1   1        0.32       -2.12      2.61 o 
  12   1   1      233.35      193.95      5.40 o 
  13   1   1        0.49        0.89      3.26 o 
  14   1   1        4.14        7.25      4.63 o 
  15   1   1        0.02       -5.01      5.01 o 
  16   1   1        3.70       -0.07      5.91 o 
  17   1   1       67.73       50.82     10.03 o 
  18   1   1        0.73       -3.44      8.85 o 
  19   1   1        5.63      -10.85     10.85 o 
  20   1   1        1.39      -11.75     11.75 o 
  21   1   1       21.68       17.15     14.46 o 
  22   1   1        1.22        4.86     15.53 o 
  23   1   1        4.88       -4.67     14.90 o 
  24   1   1        9.14       -6.54     16.12 o 
 -24   2   1       13.11       15.39     34.32 o 
 -23   2   1        8.57       -8.09     15.02 o 
 -22   2   1        2.58        1.78     15.48 o 
 -21   2   1       63.44      101.91     17.95 o 
 -20   2   1      123.08      125.00     31.11 o 
 -19   2   1        4.71       -9.34     10.89 o 
 -18   2   1        0.03        0.60      9.07 o 
 -17   2   1      118.06      172.85     10.04 o 
 -16   2   1      267.53      243.05     11.98 o 
 -15   2   1       37.53       42.30      7.50 o 
 -14   2   1       17.70       15.71      6.10 o 
 -13   2   1      184.29      211.27      9.62 o 
 -12   2   1        2.94       -4.54      4.54 o 
 -11   2   1       15.09        7.37      2.90 o 
 -10   2   1       96.26       75.05      6.57 o 
  -9   2   1        1.31        2.19      2.14 o 
  -8   2   1        2.21       -0.86      2.01 o 
  -7   2   1       74.67       73.53      3.68 o 
  -6   2   1      350.21      295.79      7.49 o 
  -5   2   1       84.09       75.70      5.55 o 
  -4   2   1      276.20      257.96      5.31 o 
  -3   2   1       20.68        8.19      2.30 o 
  -2   2   1     5492.90     4934.88     66.63 o 
  -1   2   1     8691.76     8378.15    111.22 o 
   0   2   1      900.70      879.68     40.75 o 
   1   2   1     9597.02     9038.13    144.90 o 
   2   2   1    12733.14    10747.40    983.44 o 
   3   2   1     1631.49     1853.23     26.67 o 
   4   2   1    19551.23    18499.90    212.26 o 
   5   2   1     3655.38     3794.08     53.84 o 
   6   2   1     3010.68     2808.31     41.45 o 
   7   2   1       18.97        8.76      2.92 o 
   8   2   1      278.39      314.60      8.37 o 
   9   2   1     1823.30     1795.41     25.36 o 
  10   2   1     1113.15     1136.51     18.18 o 
  11   2   1     1563.07     1358.00     16.50 o 
  12   2   1     1425.42     1414.48     20.14 o 
  13   2   1      657.48      619.93     12.47 o 
  14   2   1      279.27      253.07      9.26 o 
  15   2   1      717.84      698.07     15.51 o 
  16   2   1      489.01      530.18     16.17 o 
  17   2   1      222.49      224.25     14.32 o 
  18   2   1       23.82       30.45     10.29 o 
  19   2   1       44.43       52.64     12.28 o 
  20   2   1      163.55      234.87     19.95 o 
  21   2   1       57.69       72.16     15.83 o 
  22   2   1        0.48       -8.74     14.81 o 
  23   2   1        0.10       10.59     15.22 o 
  24   2   1       55.72       73.40     18.93 o 
 -24   3   1       20.02       12.21     18.64 o 
 -23   3   1        3.97      -11.31     16.01 o 
 -22   3   1        6.66       -5.97     14.61 o 
 -21   3   1       61.86       68.67     16.16 o 
 -20   3   1       81.39       75.86     16.68 o 
 -19   3   1       34.50       56.89      9.21 o 
 -18   3   1       17.66        6.50      8.15 o 
 -17   3   1        4.09       -5.96      7.53 o 
 -16   3   1        9.18        6.52      7.51 o 
 -15   3   1      311.29      280.55     12.31 o 
 -14   3   1        5.05       -0.80      6.06 o 
 -13   3   1       81.47       99.18      9.47 o 
 -12   3   1      583.30      573.29     15.19 o 
 -11   3   1     1255.72     1253.42     24.31 o 
 -10   3   1     1661.31     1597.11     32.14 o 
  -9   3   1        0.01        0.52      4.08 o 
  -8   3   1     1057.73     1078.41     20.50 o 
  -7   3   1       86.27       74.75      4.68 o 
  -6   3   1        2.01       -1.03      2.27 o 
  -5   3   1      110.27       68.19      3.56 o 
  -4   3   1       10.69        8.73      5.44 o 
  -3   3   1      933.68      954.20     15.98 o 
  -2   3   1      421.65      368.90      9.93 o 
  -1   3   1     2961.33     3163.68     53.36 o 
   0   3   1     1157.01     1092.19     72.42 o 
   1   3   1     5452.35     5072.03    176.56 o 
   2   3   1     1854.73     2232.99     32.58 o 
   3   3   1      165.39      157.68      5.09 o 
   4   3   1       28.18       31.41      5.56 o 
   5   3   1     2635.82     2829.31     35.79 o 
   6   3   1     5508.95     5590.41     78.93 o 
   7   3   1     3462.80     3451.40     51.42 o 
   8   3   1     6984.46     6847.34     96.19 o 
   9   3   1     1926.23     1905.49     31.97 o 
  10   3   1      278.21      256.40      9.38 o 
  11   3   1      526.37      522.12     13.98 o 
  12   3   1      486.91      515.67     17.09 o 
  13   3   1       23.78       17.81      6.64 o 
  14   3   1       13.68       14.54      6.08 o 
  15   3   1        1.04       -5.64      5.64 o 
  16   3   1        2.68       11.63      6.87 o 
  17   3   1       46.74       54.04     11.82 o 
  18   3   1       84.77      118.15     13.62 o 
  19   3   1        8.03       14.39      8.72 o 
  20   3   1       20.22       16.85     11.86 o 
  21   3   1       11.12       12.47     15.23 o 
  22   3   1       25.95       27.63     16.85 o 
  23   3   1        0.30      -19.43     19.43 o 
  24   3   1       17.86      -13.31     17.05 o 
 -23   4   1        0.24       -9.70     15.51 o 
 -22   4   1       21.71       17.16     15.75 o 
 -21   4   1      147.95      161.28     26.57 o 
 -20   4   1      338.83      342.26     14.18 o 
 -19   4   1      174.41      202.93     15.25 o 
 -18   4   1       39.52       41.33     12.70 o 
 -17   4   1       83.79       76.74     10.22 o 
 -16   4   1      120.98      192.70     13.47 o 
 -15   4   1      198.50      214.00     21.60 o 
 -14   4   1       64.45       59.35      9.13 o 
 -13   4   1       44.55       38.29      7.67 o 
 -12   4   1       69.00       52.94      7.70 o 
 -11   4   1      109.44      131.74      8.81 o 
 -10   4   1       38.25       31.77      5.98 o 
  -9   4   1        8.49        5.66      5.26 o 
  -8   4   1      334.40      320.88      7.43 o 
  -7   4   1      491.70      513.73     10.06 o 
  -6   4   1      321.05      374.42      8.29 o 
  -5   4   1       23.65       29.62      6.18 o 
  -4   4   1      343.23      352.97      8.76 o 
  -3   4   1        3.34       -1.07      2.85 o 
  -2   4   1      995.67     1026.04     18.14 o 
  -1   4   1     3827.84     3930.30     66.63 o 
   0   4   1     1825.54     1927.41     35.10 o 
   1   4   1       52.34       70.09      5.69 o 
   2   4   1       30.07       51.30      4.40 o 
   3   4   1       39.52       35.43      3.90 o 
   4   4   1      136.18      125.99     12.07 o 
   5   4   1      711.29      844.34     20.36 o 
   6   4   1     2104.85     2268.57     34.12 o 
   7   4   1      294.14      207.00      7.48 o 
   8   4   1      169.14      153.45      8.63 o 
   9   4   1        0.10        0.75      5.19 o 
  10   4   1       13.79        6.25      5.15 o 
  11   4   1        1.46       -4.46      5.26 o 
  12   4   1      141.45      145.70      9.47 o 
  13   4   1      433.20      429.33     27.10 o 
  14   4   1      561.32      578.93     16.76 o 
  15   4   1       28.48       39.98      9.03 o 
  16   4   1        2.38        2.26      6.99 o 
  17   4   1       28.14       26.23      8.37 o 
  18   4   1       29.09       36.76      9.20 o 
  19   4   1      234.31      277.88     12.91 o 
  20   4   1      101.37      122.15     12.30 o 
  21   4   1        0.90       -2.07     12.29 o 
  22   4   1       31.47       34.26     26.01 o 
  23   4   1       56.20       57.97     19.03 o 
 -22   5   1       18.21       -4.36     18.88 o 
 -21   5   1        0.15      -10.61     10.61 o 
 -20   5   1        0.64        4.87     10.99 o 
 -19   5   1        4.96        2.11      9.98 o 
 -18   5   1       28.41       24.56     10.11 o 
 -17   5   1       20.59       27.93     10.01 o 
 -16   5   1      142.48      186.03     13.98 o 
 -15   5   1      258.26      240.67     18.93 o 
 -14   5   1      149.22      200.77     22.08 o 
 -13   5   1      475.95      444.37     15.38 o 
 -12   5   1       17.86       22.74      7.58 o 
 -11   5   1      134.56      139.61     10.13 o 
 -10   5   1       57.63       51.56      7.46 o 
  -9   5   1      192.21      164.14     14.09 o 
  -8   5   1      203.24      229.75     14.09 o 
  -7   5   1       73.57       54.72      5.05 o 
  -6   5   1       44.82       47.24      4.82 o 
  -5   5   1      415.90      477.91     12.70 o 
  -4   5   1        8.19       -2.87      3.60 o 
  -3   5   1      582.94      563.84     24.53 o 
  -2   5   1       81.91       81.67      6.00 o 
  -1   5   1       37.69       31.41      4.80 o 
   0   5   1       88.68       95.39      6.68 o 
   1   5   1      265.90      332.64     10.77 o 
   2   5   1     1325.48     1306.68     22.80 o 
   3   5   1      157.43      173.65      7.15 o 
   4   5   1        6.61       -3.53      3.90 o 
   5   5   1       41.68       69.04      7.23 o 
   6   5   1       88.11      101.38     11.14 o 
   7   5   1       95.91       87.63      5.27 o 
   8   5   1      119.63      136.72     10.77 o 
   9   5   1      983.75      960.64     25.12 o 
  10   5   1      152.06      186.59     14.64 o 
  11   5   1       30.03       38.14      7.21 o 
  12   5   1      172.62      183.25     10.34 o 
  13   5   1      323.41      265.46     12.09 o 
  14   5   1       48.15       68.08     10.00 o 
  15   5   1      225.86      249.25     13.28 o 
  16   5   1      391.08      402.60     18.06 o 
  17   5   1       38.99       45.70      9.69 o 
  18   5   1        8.10       -4.99      8.45 o 
  19   5   1       14.00       14.85      9.22 o 
  20   5   1        8.16       -9.44      9.44 o 
  21   5   1        2.18        0.29     10.42 o 
  22   5   1        9.05        3.79     15.26 o 
 -21   6   1       33.48       14.89     12.28 o 
 -20   6   1       43.63       54.06     12.55 o 
 -19   6   1      296.39      346.93     23.49 o 
 -18   6   1      541.83      476.76     18.55 o 
 -17   6   1       90.66       83.43     12.22 o 
 -16   6   1       13.70        7.92      9.54 o 
 -15   6   1       19.95        8.85      9.04 o 
 -14   6   1      115.87      112.23     22.52 o 
 -13   6   1       60.47       66.43     10.16 o 
 -12   6   1      243.40      251.04     12.67 o 
 -11   6   1      415.11      398.97     17.77 o 
 -10   6   1       23.34       16.87      8.19 o 
  -9   6   1       94.06       72.45     10.28 o 
  -8   6   1      140.34      165.39     12.14 o 
  -7   6   1       10.74       -0.11      4.54 o 
  -6   6   1      145.60      133.46      7.42 o 
  -5   6   1      493.38      525.18     13.12 o 
  -4   6   1      291.51      336.54     12.02 o 
  -3   6   1      274.75      293.41      9.77 o 
  -2   6   1       44.32       81.91      6.75 o 
  -1   6   1      417.05      428.76     12.11 o 
   0   6   1      572.20      542.54     15.30 o 
   1   6   1        0.69        3.50      7.91 o 
   2   6   1      253.37      266.07     18.99 o 
   3   6   1      135.15      153.62      7.52 o 
   4   6   1        2.03        0.12      4.25 o 
   5   6   1       65.85       56.17      6.03 o 
   6   6   1       41.37       47.13      5.69 o 
   7   6   1      410.95      423.67     16.53 o 
   8   6   1      624.07      668.14     21.18 o 
   9   6   1       72.80       51.66      8.97 o 
  10   6   1       42.84       55.92      9.76 o 
  11   6   1      104.17      118.61     12.55 o 
  12   6   1        0.99        1.08     10.32 o 
  13   6   1       55.52       46.55     11.52 o 
  14   6   1      237.17      226.63     18.80 o 
  15   6   1      280.59      266.86     13.57 o 
  16   6   1       11.97       -1.75      9.01 o 
  17   6   1       21.54       -3.33      9.99 o 
  18   6   1       78.80       67.42     12.26 o 
  19   6   1       40.20       54.06     10.61 o 
  20   6   1       17.49       10.46     11.17 o 
  21   6   1       14.55        0.52     11.66 o 
 -20   7   1        0.13      -11.32     11.32 o 
 -19   7   1        3.91       -8.99     11.21 o 
 -18   7   1        2.08       -2.01     10.89 o 
 -17   7   1        2.50        1.96     12.63 o 
 -16   7   1        7.10       12.90     11.85 o 
 -15   7   1       38.37       32.60     12.58 o 
 -14   7   1        0.33       -9.64      9.64 o 
 -13   7   1      401.23      379.02     30.06 o 
 -12   7   1       64.32       63.16     12.25 o 
 -11   7   1      194.57      206.61     14.53 o 
 -10   7   1      349.52      341.99     17.67 o 
  -9   7   1      810.08      760.69     25.05 o 
  -8   7   1      967.42      985.53     28.48 o 
  -7   7   1        0.37        4.15      9.15 o 
  -6   7   1      520.54      520.48     14.01 o 
  -5   7   1       38.14       36.88      7.18 o 
  -4   7   1        0.04       -5.02      5.02 o 
  -3   7   1       99.58      111.01      8.39 o 
  -2   7   1      361.71      444.73     15.03 o 
  -1   7   1       20.71       25.35      8.75 o 
   0   7   1       13.00        2.06      5.88 o 
   1   7   1      257.16      268.99     10.08 o 
   2   7   1      199.97      227.85      9.36 o 
   3   7   1       22.21        6.39      8.15 o 
   4   7   1      200.89      229.07      9.55 o 
   5   7   1      218.86      183.43      8.75 o 
   6   7   1      126.72      158.75     13.10 o 
   7   7   1      129.28      176.83     14.04 o 
   8   7   1        0.08       11.45      8.79 o 
   9   7   1        1.38        3.63     11.21 o 
  10   7   1      154.38      179.50     14.96 o 
  11   7   1      167.89      182.96     15.14 o 
  12   7   1        7.18        0.25      9.25 o 
  13   7   1        2.42       -9.77      9.77 o 
  14   7   1        8.84        3.43     10.58 o 
  15   7   1        1.53       -2.44     10.33 o 
  16   7   1        3.35        5.32     10.64 o 
  17   7   1        2.42       -3.27     11.23 o 
  18   7   1        0.84      -13.07     13.07 o 
  19   7   1       16.90        4.42     12.92 o 
  20   7   1        0.70        3.15     13.31 o 
 -18   8   1       51.01       48.85     17.45 o 
 -17   8   1       31.20        8.76     14.02 o 
 -16   8   1        2.31       -8.58     16.59 o 
 -15   8   1        1.35      -10.88     11.84 o 
 -14   8   1       26.39        8.42     12.50 o 
 -13   8   1       41.53       37.06     12.37 o 
 -12   8   1       30.97       31.17     16.59 o 
 -11   8   1      269.24      230.06     38.74 o 
 -10   8   1      245.71      269.10     17.15 o 
  -9   8   1       25.60       21.08     10.76 o 
  -8   8   1       18.38       18.41     11.17 o 
  -7   8   1       65.73       56.53     11.79 o 
  -6   8   1       77.23      128.58     14.10 o 
  -5   8   1        1.87        0.65     11.68 o 
  -4   8   1       83.31      116.72      9.63 o 
  -3   8   1       30.60       10.47      6.75 o 
  -2   8   1       25.30       13.50      6.78 o 
  -1   8   1      315.61      365.22     12.74 o 
   0   8   1       70.29       93.16     18.85 o 
   1   8   1        7.60        5.97      6.48 o 
   2   8   1        2.65        5.22      6.36 o 
   3   8   1        0.05       -5.92      5.92 o 
   4   8   1       83.76      111.06      9.29 o 
   5   8   1        0.27       -7.59      8.25 o 
   6   8   1      115.01      145.26     14.37 o 
   7   8   1        9.61       -6.05      8.85 o 
   8   8   1       19.26        5.50      9.31 o 
   9   8   1       68.68       61.02     12.04 o 
  10   8   1        5.29        9.91      9.77 o 
  11   8   1       20.87        2.29     10.23 o 
  12   8   1        0.36      -14.67     16.65 o 
  13   8   1        4.10       -6.69     10.07 o 
  14   8   1       21.80       31.83     11.76 o 
  15   8   1       66.58       48.79     13.10 o 
  16   8   1       21.31       25.86     13.81 o 
  17   8   1        2.03      -13.44     13.44 o 
  18   8   1       27.70       17.35     14.38 o 
 -16   9   1       36.18       42.86     15.13 o 
 -15   9   1       14.01        3.88     14.95 o 
 -14   9   1       15.03        7.43     13.26 o 
 -13   9   1       31.84       24.20     12.99 o 
 -12   9   1      210.31      233.18     19.89 o 
 -11   9   1      165.16      208.73     25.27 o 
 -10   9   1       35.18        2.77     16.99 o 
  -9   9   1       50.36       72.58     17.24 o 
  -8   9   1       92.94       92.91     14.59 o 
  -7   9   1      166.82      187.43     19.65 o 
  -6   9   1      124.56      119.31     30.58 o 
  -5   9   1       19.79       10.60     10.81 o 
  -4   9   1       62.57       70.54     13.44 o 
  -3   9   1       34.49       45.28      8.49 o 
  -2   9   1        5.00        7.72      7.20 o 
  -1   9   1       49.00       24.04      7.98 o 
   0   9   1      174.92      217.62     20.97 o 
   1   9   1      127.23      138.48     17.45 o 
   2   9   1       22.66       19.80      9.81 o 
   3   9   1        0.30       -6.79      6.79 o 
   4   9   1        4.96        2.71      9.46 o 
   5   9   1        0.90        4.54     10.12 o 
   6   9   1       12.12        2.54     10.43 o 
   7   9   1        8.95        6.31     10.69 o 
   8   9   1        3.46       12.74     11.10 o 
   9   9   1        0.41       -5.61      9.90 o 
  10   9   1       32.01        8.35     11.00 o 
  11   9   1       32.08       15.17     19.74 o 
  12   9   1       13.73       19.39     12.17 o 
  13   9   1       57.92       37.74     13.30 o 
  14   9   1       90.39       75.03     15.90 o 
  15   9   1       23.76       39.40     13.68 o 
  16   9   1        5.93      -13.29     13.29 o 
 -14  10   1        0.34      -13.77     13.77 o 
 -13  10   1        1.31      -12.90     12.90 o 
 -12  10   1       20.63       27.41     24.99 o 
 -11  10   1       47.23       50.09     20.02 o 
 -10  10   1        2.46      -12.81     12.81 o 
  -9  10   1       19.42       27.32     14.39 o 
  -8  10   1        0.00       -3.89     18.35 o 
  -7  10   1       19.20       28.61     13.12 o 
  -6  10   1        1.97      -11.86     11.86 o 
  -5  10   1       26.08       27.61     12.62 o 
  -4  10   1        2.03       -5.53     11.83 o 
  -3  10   1       31.92       25.86     12.33 o 
  -2  10   1       78.30       99.44     14.86 o 
  -1  10   1       71.71       39.57      9.77 o 
   0  10   1       65.43       60.20      8.93 o 
   1  10   1        0.05       -7.17      7.17 o 
   2  10   1        8.45       13.25     15.88 o 
   3  10   1        4.24       -7.11     10.53 o 
   4  10   1        9.84        2.32     11.75 o 
   5  10   1       14.30       -9.80     11.35 o 
   6  10   1      139.91      215.64     19.54 o 
   7  10   1      139.86      166.92     17.44 o 
   8  10   1      122.01      106.88     16.84 o 
   9  10   1      150.27      158.88     18.26 o 
  10  10   1       53.05       41.03     14.21 o 
  11  10   1        3.73        4.15     13.41 o 
  12  10   1        5.83      -12.77     12.77 o 
  13  10   1        2.36      -13.38     13.38 o 
 -10  11   1       13.74        4.58     14.82 o 
  -9  11   1       11.73        2.40     19.99 o 
  -8  11   1        1.43       -8.58     13.77 o 
  -7  11   1        2.59       -3.85     14.18 o 
  -6  11   1       15.08       15.92     21.66 o 
  -5  11   1       11.30       -4.63     12.90 o 
  -4  11   1        0.00      -12.60     12.60 o 
  -3  11   1        0.75      -12.26     12.26 o 
  -2  11   1       13.53       13.39     11.02 o 
  -1  11   1       18.92       10.00     11.05 o 
   0  11   1       37.77       20.21     12.38 o 
   1  11   1       64.13       68.61     15.37 o 
   2  11   1       24.14       29.09     11.90 o 
   3  11   1        0.21       11.42     12.70 o 
   4  11   1        5.40       -7.54     13.03 o 
   5  11   1        0.58      -10.86     12.84 o 
   6  11   1        1.38       -8.26     15.39 o 
   7  11   1       17.13       14.23     14.65 o 
   8  11   1       29.90       53.85     15.48 o 
   9  11   1        0.22       -9.20     14.18 o 
  10  11   1       22.11        8.91     14.18 o 
  -2  12   1       53.83       64.57     19.68 o 
  -1  12   1       37.47       18.26     19.00 o 
   0  12   1       20.46        8.54     18.28 o 
   1  12   1        4.21      -14.59     18.13 o 
 -25   0   2        6.85       14.77     27.00 o 
 -24   0   2       29.86       23.29     24.90 o 
 -23   0   2       21.92       27.74     21.50 o 
 -22   0   2       35.59       58.57     21.75 o 
 -21   0   2       27.01       41.89     21.32 o 
 -20   0   2      310.20      343.11     28.55 o 
 -19   0   2     1813.46     1670.06     62.34 o 
 -18   0   2      525.77      480.28     30.03 o 
 -17   0   2       63.88      104.11     20.14 o 
 -16   0   2       17.41       48.07     15.94 o 
 -15   0   2      167.53      113.27      9.51 o 
 -14   0   2      131.96      168.15      7.78 o 
 -13   0   2       20.68       34.42     13.69 o 
 -12   0   2      894.36      830.44     20.25 o 
 -11   0   2     5814.63     6017.74    102.88 o 
 -10   0   2        4.90       -1.93      3.90 o 
  -9   0   2    11537.56    12071.79    198.14 o 
  -8   0   2      568.17      606.03     14.81 o 
  -7   0   2     4723.00     4665.60     79.30 o 
  -6   0   2      203.35      239.69      9.55 o 
  -5   0   2      558.24      733.66     15.63 o 
  -4   0   2      703.34      676.48     20.42 o 
  -3   0   2     4577.20     4311.66    100.59 o 
  -2   0   2     1194.08      937.38     25.02 o 
  -1   0   2       20.37       14.46      3.27 o 
   0   0   2     6124.59     6004.71    137.79 o 
   1   0   2    31112.49    29573.77    663.10 o 
   2   0   2     9285.88     8414.87    138.03 o 
   3   0   2    11417.78    11610.10    189.33 o 
   4   0   2     3607.62     3715.25     51.66 o 
   5   0   2     1979.67     1521.83     23.23 o 
   6   0   2     4015.70     4569.96     63.66 o 
   7   0   2     4936.28     4685.46     65.66 o 
   8   0   2     5781.59     6122.93     84.94 o 
   9   0   2     3546.06     3812.29     55.13 o 
  10   0   2      727.80      581.45     16.74 o 
  11   0   2      112.90      114.07      6.97 o 
  12   0   2      425.34      404.60     11.23 o 
  13   0   2      135.12      153.99      8.04 o 
  14   0   2      324.00      354.41     11.33 o 
  15   0   2       26.49       35.55     20.08 o 
  16   0   2        0.09       -8.73     10.97 o 
  17   0   2      118.22      132.09     15.16 o 
  18   0   2      125.00      195.62     25.39 o 
  19   0   2      313.97      292.32     26.32 o 
  20   0   2       21.26        5.93     17.18 o 
  21   0   2       26.40        9.02     19.09 o 
  22   0   2        1.35      -21.25     21.25 o 
  23   0   2        8.74      -20.08     20.08 o 
  24   0   2        7.45       14.15     25.58 o 
 -25   1   2       54.21      101.27     21.79 o 
 -24   1   2       10.61       13.80     16.76 o 
 -23   1   2        1.77        3.36     15.88 o 
 -22   1   2       21.35       24.25     14.07 o 
 -21   1   2        2.08        0.23     13.07 o 
 -20   1   2        2.26      -11.34     11.34 o 
 -19   1   2      113.92       75.81     14.57 o 
 -18   1   2        3.90        4.78     14.24 o 
 -17   1   2        0.43       -3.68      6.76 o 
 -16   1   2        1.94       -2.89      6.25 o 
 -15   1   2      388.85      441.08     13.77 o 
 -14   1   2     1512.84     1423.35     19.41 o 
 -13   1   2     1086.91     1164.65     19.95 o 
 -12   1   2      572.83      610.63     12.43 o 
 -11   1   2     1267.65     1380.20     17.96 o 
 -10   1   2     1781.26     1656.79     27.86 o 
  -9   1   2     1704.14     1945.04     26.27 o 
  -8   1   2     3773.19     3867.41     47.62 o 
  -7   1   2      279.86      381.02      7.55 o 
  -6   1   2       46.74       44.61      3.12 o 
  -5   1   2     2430.37     2543.09     31.69 o 
  -4   1   2     9363.23     8826.79    102.16 o 
  -3   1   2      126.84      130.03      3.77 o 
  -2   1   2    11013.09    10532.30    313.54 o 
  -1   1   2    10387.81    10964.75    341.62 o 
   0   1   2      178.98      126.56      4.50 o 
   1   1   2    30289.89    28638.21    375.21 o 
   2   1   2     2131.89     2194.54     28.42 o 
   3   1   2    14486.86    14601.60    157.85 o 
   4   1   2    23851.77    22477.29    210.46 o 
   5   1   2     7624.88     8040.13     77.03 o 
   6   1   2    11831.14    11899.64    113.03 o 
   7   1   2     2025.81     1934.14     20.96 o 
   8   1   2      425.42      506.72      7.74 o 
   9   1   2     1117.18     1069.85     13.49 o 
  10   1   2      206.92      207.95      5.23 o 
  11   1   2        0.40        2.37      3.40 o 
  12   1   2        1.03       -3.03      3.03 o 
  13   1   2       33.49        6.81      3.65 o 
  14   1   2       90.27       51.35      5.74 o 
  15   1   2      230.21      218.98      8.13 o 
  16   1   2      138.97      153.05     11.04 o 
  17   1   2      314.40      364.35     18.39 o 
  18   1   2      122.71      235.79     15.37 o 
  19   1   2       50.28       26.85     12.81 o 
  20   1   2       21.27        2.61     12.40 o 
  21   1   2        6.41      -13.14     13.14 o 
  22   1   2       28.30       16.56     15.79 o 
  23   1   2        1.35       -9.52     15.99 o 
  24   1   2        1.68       -7.49     17.70 o 
 -24   2   2        5.59      -10.05     16.41 o 
 -23   2   2        3.73      -15.13     15.13 o 
 -22   2   2        0.55       -8.27     17.33 o 
 -21   2   2        0.36      -12.84     12.84 o 
 -20   2   2       17.62       -1.60     12.54 o 
 -19   2   2      110.08      166.37     17.76 o 
 -18   2   2        4.00       -6.93      7.83 o 
 -17   2   2        0.19       -2.16      7.03 o 
 -16   2   2        2.83       -3.70      6.62 o 
 -15   2   2        2.63        0.76      6.09 o 
 -14   2   2      110.44      107.55     17.55 o 
 -13   2   2      126.67      119.15      7.74 o 
 -12   2   2      367.05      403.41      9.04 o 
 -11   2   2      368.53      432.40      9.16 o 
 -10   2   2      324.59      320.15      7.60 o 
  -9   2   2      130.58      134.04      5.07 o 
  -8   2   2        0.24       -2.33      2.33 o 
  -7   2   2     1451.11     1389.89     26.95 o 
  -6   2   2     2987.18     2848.18     35.86 o 
  -5   2   2     2587.65     2504.70     62.26 o 
  -4   2   2      288.14      208.17      5.19 o 
  -3   2   2     2083.14     2238.80     28.31 o 
  -2   2   2        1.53       -1.80      1.80 o 
  -1   2   2     3413.16     3409.27     68.19 o 
   0   2   2     2348.92     2786.87    114.43 o 
   1   2   2    24233.05    22651.58    507.77 o 
   2   2   2     3051.17     2642.62     57.46 o 
   3   2   2    11747.63    12109.22    159.77 o 
   4   2   2     4866.96     5124.07     60.79 o 
   5   2   2     5025.07     4770.79     57.01 o 
   6   2   2      156.44      185.14      4.29 o 
   7   2   2     3252.32     3410.16     34.95 o 
   8   2   2      192.73      169.17      4.77 o 
   9   2   2      849.89      852.54     11.48 o 
  10   2   2     2157.89     2169.44     24.21 o 
  11   2   2      838.59      816.81     12.76 o 
  12   2   2      138.11      137.82      6.57 o 
  13   2   2       31.10       24.66      5.24 o 
  14   2   2      193.02      225.06      8.11 o 
  15   2   2      160.70      208.59     12.00 o 
  16   2   2       10.64       12.51      7.01 o 
  17   2   2       34.90       34.23      7.81 o 
  18   2   2       25.64       30.22     13.88 o 
  19   2   2        3.67        3.92     10.70 o 
  20   2   2       26.01       60.66     12.01 o 
  21   2   2       39.48       30.80     15.44 o 
  22   2   2        0.94       -8.26     18.35 o 
  23   2   2        4.22       17.17     16.81 o 
  24   2   2       16.08       20.31     21.22 o 
 -24   3   2       21.72       47.04     17.83 o 
 -23   3   2       11.78        7.79     16.16 o 
 -22   3   2       70.83       48.98     17.13 o 
 -21   3   2        3.51        9.20     14.23 o 
 -20   3   2        9.13       15.96     12.87 o 
 -19   3   2       42.67       23.25      9.60 o 
 -18   3   2        7.11       -3.13      7.57 o 
 -17   3   2       24.08       19.80      8.07 o 
 -16   3   2       46.82       65.63      9.08 o 
 -15   3   2       63.61       83.97      9.53 o 
 -14   3   2        1.33       -4.14      6.28 o 
 -13   3   2       87.31       82.51      8.41 o 
 -12   3   2      266.91      281.59      9.00 o 
 -11   3   2      124.22      110.80      6.88 o 
 -10   3   2      149.96      158.56      5.61 o 
  -9   3   2      457.90      395.13     14.15 o 
  -8   3   2      323.60      266.37     13.80 o 
  -7   3   2      903.12      912.84     14.50 o 
  -6   3   2        0.83        2.26      2.35 o 
  -5   3   2       35.11       54.43      3.66 o 
  -4   3   2       62.32       59.02      4.37 o 
  -3   3   2     2566.02     2448.97     35.87 o 
  -2   3   2     3745.78     3858.70     54.23 o 
  -1   3   2      434.53      414.59      9.08 o 
   0   3   2     1601.91     1506.58     33.89 o 
   1   3   2     5361.45     5496.79    298.71 o 
   2   3   2      996.60     1055.43     17.49 o 
   3   3   2        0.85        0.79      2.41 o 
   4   3   2       76.52       50.97      5.98 o 
   5   3   2     2293.75     2197.70     32.39 o 
   6   3   2       18.06       20.42      3.17 o 
   7   3   2      749.20      628.29     23.64 o 
   8   3   2      316.46      295.52      9.46 o 
   9   3   2       94.32       88.15      6.85 o 
  10   3   2      645.09      560.36     14.09 o 
  11   3   2      298.52      271.86      9.06 o 
  12   3   2       64.22       41.97      6.09 o 
  13   3   2       65.00      102.27      8.05 o 
  14   3   2       31.61       22.48      7.64 o 
  15   3   2       72.45       89.10      8.51 o 
  16   3   2      121.00      145.91     10.06 o 
  17   3   2      197.31      235.87     10.89 o 
  18   3   2       15.82       22.05      8.31 o 
  19   3   2       13.28        1.52     10.25 o 
  20   3   2        5.84       -6.96     11.20 o 
  21   3   2       40.36       54.70     17.49 o 
  22   3   2       30.93       62.23     16.88 o 
  23   3   2        0.07        3.34     15.65 o 
 -23   4   2        8.96        5.47     16.40 o 
 -22   4   2       49.93       47.38     17.93 o 
 -21   4   2       91.77       63.06     22.16 o 
 -20   4   2      291.75      347.48     16.16 o 
 -19   4   2      296.02      293.99     15.74 o 
 -18   4   2      167.68      206.91     14.41 o 
 -17   4   2        3.03        7.57      8.41 o 
 -16   4   2       17.46        9.63      7.88 o 
 -15   4   2      139.33      227.33     13.57 o 
 -14   4   2       66.82       92.78      9.74 o 
 -13   4   2      138.00      173.31     10.89 o 
 -12   4   2      750.75      774.09     18.97 o 
 -11   4   2        6.08       -7.60      7.60 o 
 -10   4   2        2.50       -3.10      3.10 o 
  -9   4   2        1.78        0.99      3.73 o 
  -8   4   2       22.63       36.74      4.02 o 
  -7   4   2      101.82       67.42      7.25 o 
  -6   4   2       22.14       14.29      3.63 o 
  -5   4   2      881.35      893.95     23.01 o 
  -4   4   2      114.83      119.72      5.83 o 
  -3   4   2     1322.09     1451.51     23.85 o 
  -2   4   2      688.15      655.97     13.36 o 
  -1   4   2     1626.10     1600.65     25.82 o 
   0   4   2      510.46      503.42     22.27 o 
   1   4   2       18.41       14.60      5.62 o 
   2   4   2     3208.60     3133.69     53.89 o 
   3   4   2       20.14       17.42      3.54 o 
   4   4   2     4496.55     4900.67     68.28 o 
   5   4   2       44.40       37.96      4.81 o 
   6   4   2       21.52        5.28      3.20 o 
   7   4   2      228.09      198.85     10.00 o 
   8   4   2      282.91      247.95      9.65 o 
   9   4   2      672.72      766.11     17.41 o 
  10   4   2      156.39      132.90      9.17 o 
  11   4   2      118.84      164.83     11.46 o 
  12   4   2       32.74       28.38      6.80 o 
  13   4   2       15.74       20.87      6.58 o 
  14   4   2       10.91       -0.49      6.29 o 
  15   4   2      168.11      209.17     14.86 o 
  16   4   2      243.04      235.33     11.23 o 
  17   4   2      290.62      295.83     13.87 o 
  18   4   2       52.54       43.66      8.93 o 
  19   4   2      206.54      198.30     13.41 o 
  20   4   2       59.84       66.76     10.52 o 
  21   4   2        0.14      -11.58     12.32 o 
  22   4   2        6.78      -14.39     14.39 o 
  23   4   2        0.86      -18.59     18.59 o 
 -22   5   2        1.82       -8.76     17.21 o 
 -21   5   2        1.99      -11.08     11.08 o 
 -20   5   2        6.30       -7.60     10.88 o 
 -19   5   2       83.02       96.80     13.32 o 
 -18   5   2       44.90       37.23     10.82 o 
 -17   5   2       20.72       23.76     10.68 o 
 -16   5   2       74.22       65.06     10.91 o 
 -15   5   2        6.73       11.94      8.55 o 
 -14   5   2      211.97      207.00     13.05 o 
 -13   5   2        3.63        2.16      7.61 o 
 -12   5   2      662.76      712.45     28.60 o 
 -11   5   2      105.60      117.00      9.92 o 
 -10   5   2        0.32       -5.00      5.89 o 
  -9   5   2        5.92       -1.70      5.50 o 
  -8   5   2      101.09       91.42      7.92 o 
  -7   5   2      275.49      352.65     14.28 o 
  -6   5   2      221.12      142.60     10.47 o 
  -5   5   2      236.72      287.71      8.86 o 
  -4   5   2      244.45      290.96      8.89 o 
  -3   5   2      116.16      155.00      6.73 o 
  -2   5   2       91.95      148.04      6.83 o 
  -1   5   2       27.38       75.03      7.78 o 
   0   5   2      757.60      844.84     19.16 o 
   1   5   2      435.50      371.25     15.85 o 
   2   5   2       10.38        2.43      3.72 o 
   3   5   2        0.01        4.17      4.48 o 
   4   5   2     1463.84     1678.58     27.61 o 
   5   5   2     7506.85     7975.18    134.10 o 
   6   5   2     1735.66     1699.78     31.97 o 
   7   5   2      145.34      161.80      6.70 o 
   8   5   2      211.28      157.60     17.02 o 
   9   5   2       79.69       52.79      8.25 o 
  10   5   2        9.45        8.07      8.68 o 
  11   5   2       87.71       98.24      9.27 o 
  12   5   2       24.00       15.05      9.11 o 
  13   5   2       78.41       85.95     13.31 o 
  14   5   2        0.00       -7.68      7.68 o 
  15   5   2       27.57       17.13      7.95 o 
  16   5   2        0.74       -7.32      7.66 o 
  17   5   2        9.06       12.72      8.29 o 
  18   5   2       26.06       30.40      9.62 o 
  19   5   2        0.33        3.85      9.44 o 
  20   5   2        4.99        1.98      9.98 o 
  21   5   2        4.85       -0.89     10.61 o 
  22   5   2       16.17       -7.75     13.55 o 
 -21   6   2        2.15       -5.48     12.46 o 
 -20   6   2        9.91        7.66     12.35 o 
 -19   6   2       24.25       22.89     14.15 o 
 -18   6   2      138.01      138.23     13.97 o 
 -17   6   2       59.05       78.24     11.93 o 
 -16   6   2       42.27       42.72     10.31 o 
 -15   6   2       27.10        8.68      8.84 o 
 -14   6   2       18.76       15.36      8.96 o 
 -13   6   2      475.68      440.18     16.49 o 
 -12   6   2     1403.16     1477.64     31.19 o 
 -11   6   2        3.90       -0.46      8.39 o 
 -10   6   2      157.50      170.83     13.86 o 
  -9   6   2      111.28      146.97     16.25 o 
  -8   6   2       29.95       19.93      7.99 o 
  -7   6   2       12.31        8.94      4.97 o 
  -6   6   2       39.45       32.55      5.64 o 
  -5   6   2       19.54       29.23      7.13 o 
  -4   6   2      115.28      124.60     10.96 o 
  -3   6   2      971.61     1030.07     26.08 o 
  -2   6   2        9.71       14.51      4.89 o 
  -1   6   2     1125.39     1317.18     24.29 o 
   0   6   2      627.39      679.01     17.69 o 
   1   6   2      173.47      150.13     13.84 o 
   2   6   2      160.46      150.83     11.98 o 
   3   6   2      903.58      927.00     18.85 o 
   4   6   2     1224.34     1384.32     24.93 o 
   5   6   2      156.68      117.47      9.84 o 
   6   6   2       80.02      129.26      7.16 o 
   7   6   2       41.14        8.96      7.12 o 
   8   6   2      109.14      148.04     11.11 o 
   9   6   2       96.05       88.60     10.34 o 
  10   6   2       18.09        6.26      7.59 o 
  11   6   2      133.19      197.33     15.07 o 
  12   6   2       30.38       26.21      9.12 o 
  13   6   2        5.14        8.03      9.20 o 
  14   6   2       58.67       42.62     11.04 o 
  15   6   2      274.66      276.49     15.59 o 
  16   6   2       13.24        0.25      9.16 o 
  17   6   2       81.01       65.84     10.64 o 
  18   6   2        1.97       -9.18      9.18 o 
  19   6   2       10.10       -5.95      9.44 o 
  20   6   2       38.30       45.01     11.60 o 
  21   6   2       23.64       29.70     12.28 o 
 -20   7   2       48.36       48.83     13.75 o 
 -19   7   2       45.19       42.11     12.44 o 
 -18   7   2       13.35        4.32     10.86 o 
 -17   7   2        0.81        0.67     12.16 o 
 -16   7   2        3.36        1.74     12.13 o 
 -15   7   2        0.00       -7.52     11.03 o 
 -14   7   2      200.69      200.15     17.26 o 
 -13   7   2       64.92       73.24     21.93 o 
 -12   7   2        1.85        3.45      9.68 o 
 -11   7   2       21.61       45.49     15.79 o 
 -10   7   2       20.81       36.22     11.42 o 
  -9   7   2      328.99      335.76     17.04 o 
  -8   7   2      207.66      189.63     14.57 o 
  -7   7   2       43.91       63.67     10.93 o 
  -6   7   2       66.83      105.80      8.53 o 
  -5   7   2      315.91      235.23      9.86 o 
  -4   7   2      133.33      147.95     13.74 o 
  -3   7   2       30.99       36.57      7.64 o 
  -2   7   2      122.09      153.44      8.73 o 
  -1   7   2       45.71       50.67      6.88 o 
   0   7   2       83.45       99.25      9.36 o 
   1   7   2       10.26        9.30      5.94 o 
   2   7   2       71.16      116.20      8.79 o 
   3   7   2       45.69       29.61      6.24 o 
   4   7   2       48.97       95.98      8.15 o 
   5   7   2       36.91       46.16      6.79 o 
   6   7   2       23.34       40.69      9.82 o 
   7   7   2        7.46       16.36      8.64 o 
   8   7   2      106.42       97.66     11.71 o 
   9   7   2       29.80       35.41     10.20 o 
  10   7   2        4.95       -8.11      8.11 o 
  11   7   2       97.79       86.27     19.71 o 
  12   7   2       52.41       71.22     12.32 o 
  13   7   2        0.60       -8.64      8.64 o 
  14   7   2       19.51       26.71     10.39 o 
  15   7   2       12.86       18.61     10.71 o 
  16   7   2        2.16       -5.68     10.84 o 
  17   7   2       12.92       25.01     10.94 o 
  18   7   2       13.87       -4.78     11.22 o 
  19   7   2        9.77        2.76     12.24 o 
 -18   8   2        9.75        5.88     13.03 o 
 -17   8   2        0.71        7.97     14.11 o 
 -16   8   2        7.04        7.47     15.20 o 
 -15   8   2       44.21       31.42     13.91 o 
 -14   8   2       71.75       41.73     12.80 o 
 -13   8   2        3.31      -15.45     15.45 o 
 -12   8   2       19.83       44.09     13.39 o 
 -11   8   2        0.02        8.41     12.45 o 
 -10   8   2        0.13        5.42     10.59 o 
  -9   8   2       33.01       22.99     11.68 o 
  -8   8   2      366.63      358.08     17.98 o 
  -7   8   2      565.85      562.35     22.30 o 
  -6   8   2      620.60      608.77     56.07 o 
  -5   8   2       14.73       13.59      7.09 o 
  -4   8   2      404.84      425.00     14.68 o 
  -3   8   2      232.88      220.84     15.48 o 
  -2   8   2      141.20      161.29     10.77 o 
  -1   8   2        6.08       12.33      6.58 o 
   0   8   2       21.40       19.05      7.10 o 
   1   8   2      157.78      164.31     10.73 o 
   2   8   2        1.13        2.01      7.78 o 
   3   8   2        2.31        3.64      6.52 o 
   4   8   2       17.22        5.12      6.84 o 
   5   8   2       37.59       17.30     10.72 o 
   6   8   2       26.86       35.96     11.10 o 
   7   8   2       10.35        7.41      9.45 o 
   8   8   2       39.36       38.66     10.69 o 
   9   8   2       46.98       45.59     11.62 o 
  10   8   2        2.49       -5.65     11.46 o 
  11   8   2        0.00      -13.84     13.84 o 
  12   8   2        2.96       -5.20     10.31 o 
  13   8   2        1.30       16.36     10.91 o 
  14   8   2        0.79       -9.24     11.27 o 
  15   8   2        0.43       -4.22     12.05 o 
  16   8   2        0.13       -9.78     12.54 o 
  17   8   2       18.25        6.61     13.19 o 
  18   8   2       35.39       25.42     17.41 o 
 -16   9   2       25.98       -1.71     13.67 o 
 -15   9   2       42.90       12.63     13.28 o 
 -14   9   2       51.35       36.46     16.13 o 
 -13   9   2       42.59       60.32     14.58 o 
 -12   9   2      110.63      122.77     16.73 o 
 -11   9   2      224.09      266.39     18.79 o 
 -10   9   2       41.18       32.58     12.46 o 
  -9   9   2      137.69      157.77     17.59 o 
  -8   9   2      246.24      228.60     17.26 o 
  -7   9   2      267.21      273.98     24.38 o 
  -6   9   2       37.90       25.09     12.08 o 
  -5   9   2      123.10      123.94     31.48 o 
  -4   9   2       96.25      114.90     15.10 o 
  -3   9   2        4.16        8.80      7.91 o 
  -2   9   2      130.32      169.21     11.85 o 
  -1   9   2       42.59       39.94      8.31 o 
   0   9   2        0.53       -5.86      5.86 o 
   1   9   2        3.28       -6.55      7.41 o 
   2   9   2       10.91       16.01      7.30 o 
   3   9   2        0.32       -1.52      9.77 o 
   4   9   2       14.52       -5.14      9.17 o 
   5   9   2       27.04       24.37     10.78 o 
   6   9   2        4.18       -4.52     10.22 o 
   7   9   2        0.49       -9.85      9.85 o 
   8   9   2        0.25      -10.55     10.55 o 
   9   9   2        0.07        6.11     15.60 o 
  10   9   2        5.63        1.26     11.10 o 
  11   9   2      105.08       85.51     15.01 o 
  12   9   2       75.90       60.76     19.80 o 
  13   9   2       38.96       21.18     13.18 o 
  14   9   2       51.50       45.13     14.41 o 
  15   9   2       26.20       14.45     14.30 o 
  16   9   2        0.72       -8.34     13.76 o 
 -13  10   2       59.35       71.36     16.56 o 
 -12  10   2       85.28       72.75     33.71 o 
 -11  10   2       96.87      121.30     18.60 o 
 -10  10   2      107.23       98.86     16.39 o 
  -9  10   2       66.53      109.42     18.11 o 
  -8  10   2       29.10       -0.43     17.18 o 
  -7  10   2       37.68       21.22     14.80 o 
  -6  10   2       81.77      109.33     20.95 o 
  -5  10   2       52.09       52.87     17.61 o 
  -4  10   2        1.41        5.11     12.32 o 
  -3  10   2      106.21      125.19     16.18 o 
  -2  10   2      473.59      504.98     25.07 o 
  -1  10   2      429.72      412.27     14.22 o 
   0  10   2       56.90       72.82      9.62 o 
   1  10   2        0.00       -7.41     12.57 o 
   2  10   2       11.17       -4.34     10.89 o 
   3  10   2       17.46       20.40     11.87 o 
   4  10   2       14.78       10.34     16.37 o 
   5  10   2        0.08       -6.84     10.37 o 
   6  10   2       14.38       10.24     11.59 o 
   7  10   2       26.50       28.42     16.56 o 
   8  10   2       29.65       17.74     12.54 o 
   9  10   2        9.64        6.25     12.13 o 
  10  10   2        0.00      -15.53     20.58 o 
  11  10   2        9.02        6.65     13.46 o 
  12  10   2       49.66       45.89     14.81 o 
  13  10   2       19.41       15.27     15.09 o 
 -10  11   2        2.22      -10.96     14.01 o 
  -9  11   2        3.11      -24.75     24.75 o 
  -8  11   2       11.93       -8.72     14.48 o 
  -7  11   2        2.79       -8.00     14.19 o 
  -6  11   2       13.08        0.60     14.04 o 
  -5  11   2       60.69       58.52     16.90 o 
  -4  11   2       56.51       60.18     15.96 o 
  -3  11   2        0.07      -14.61     14.61 o 
  -2  11   2       13.52        3.71     11.19 o 
  -1  11   2       11.59       -0.12     11.05 o 
   0  11   2        3.63        4.17     11.34 o 
   1  11   2        4.72      -10.94     10.94 o 
   2  11   2        3.13       -1.45     10.47 o 
   3  11   2        9.61       -1.69     12.81 o 
   4  11   2       54.91       43.41     14.76 o 
   5  11   2      104.96      128.92     17.92 o 
   6  11   2       68.81       68.50     16.22 o 
   7  11   2        2.83       20.63     14.06 o 
   8  11   2       19.30        9.84     15.02 o 
   9  11   2       20.86        5.68     14.02 o 
 -24   1   3        0.16      -15.66     15.66 o 
 -23   1   3        7.59       14.21     15.62 o 
 -22   1   3        2.08        5.02     12.95 o 
 -21   1   3        0.00       -4.35     12.36 o 
 -20   1   3       14.63        6.53     12.31 o 
 -19   1   3       28.46       45.05     13.22 o 
 -18   1   3       77.06       95.12     27.74 o 
 -17   1   3        6.16        5.21      6.80 o 
 -16   1   3       16.92       -1.38      6.03 o 
 -15   1   3        0.01        3.74      4.41 o 
 -14   1   3      521.59      481.63     11.14 o 
 -13   1   3      746.87      727.04     20.52 o 
 -12   1   3      389.28      451.18     10.11 o 
 -11   1   3        0.86        3.37      3.34 o 
 -10   1   3      910.48      750.77     17.64 o 
  -9   1   3     1508.54     1696.62     24.02 o 
  -8   1   3      150.69      142.85      5.38 o 
  -7   1   3     1390.61     1528.78     24.40 o 
  -6   1   3     1051.77      992.37     14.95 o 
  -5   1   3       75.82       88.32      5.62 o 
  -4   1   3      229.01      240.69      6.34 o 
  -3   1   3       35.90       56.68      3.08 o 
  -2   1   3      351.22      375.39      7.84 o 
  -1   1   3       26.37        6.60      2.55 o 
   0   1   3     1601.77     1516.86     30.91 o 
   1   1   3      256.45      242.21      8.69 o 
   2   1   3     2515.87     2735.17     45.31 o 
   3   1   3     4436.97     4498.71     48.53 o 
   4   1   3        2.18       -3.34      3.66 o 
   5   1   3      157.24      122.76      3.63 o 
   6   1   3      115.18      128.47      3.84 o 
   7   1   3      127.54      104.05      3.91 o 
   8   1   3       65.61       44.03      3.29 o 
   9   1   3       74.69       88.24      4.20 o 
  10   1   3      590.22      569.26      9.23 o 
  11   1   3     1190.74     1035.59     15.39 o 
  12   1   3     1851.48     1879.36     22.43 o 
  13   1   3     1487.84     1459.54     21.33 o 
  14   1   3      643.93      669.58     13.31 o 
  15   1   3      209.76      208.89      9.29 o 
  16   1   3        6.50        5.57      6.25 o 
  17   1   3       19.96        7.86      9.15 o 
  18   1   3      226.64      232.76     19.45 o 
  19   1   3       10.86        5.56     11.02 o 
  20   1   3        5.36       -2.66     16.90 o 
  21   1   3        9.27       -2.54     14.84 o 
  22   1   3        0.30      -11.24     15.10 o 
  23   1   3        0.06      -16.12     16.12 o 
  24   1   3        7.95       14.82     17.37 o 
 -24   2   3        7.09        5.45     20.76 o 
 -23   2   3        8.36       -0.12     25.46 o 
 -22   2   3        4.49        8.91     18.66 o 
 -21   2   3       46.12       22.86     30.12 o 
 -20   2   3      169.94      172.85     19.22 o 
 -19   2   3       16.58       21.23     12.01 o 
 -18   2   3       10.38        4.07      7.73 o 
 -17   2   3       32.25       36.44      8.27 o 
 -16   2   3        0.03       -5.10      6.22 o 
 -15   2   3      204.14      184.15     10.08 o 
 -14   2   3       28.96       32.37      6.68 o 
 -13   2   3      945.73      969.61     16.75 o 
 -12   2   3      821.60      745.54     16.37 o 
 -11   2   3       18.25        8.09      3.81 o 
 -10   2   3        7.07       19.52      3.69 o 
  -9   2   3      193.12      176.07      6.01 o 
  -8   2   3     4150.56     4462.00     55.19 o 
  -7   2   3     1407.54     1435.66     20.63 o 
  -6   2   3      370.06      364.47      8.09 o 
  -5   2   3      455.05      488.78      9.13 o 
  -4   2   3    13512.31    13632.66    157.04 o 
  -3   2   3     9358.65     9565.62    153.96 o 
  -2   2   3       96.08       73.90      3.22 o 
  -1   2   3     1100.61      913.79     15.65 o 
   0   2   3      374.86      399.13     10.58 o 
   1   2   3       98.43      127.07      5.03 o 
   2   2   3      765.04      673.77     10.67 o 
   3   2   3      623.85      539.00      9.24 o 
   4   2   3      159.04      208.14      5.42 o 
   5   2   3      741.08      707.92     10.42 o 
   6   2   3     3057.79     3297.95     34.04 o 
   7   2   3     1304.38     1153.12     14.25 o 
   8   2   3        7.62        5.65      2.69 o 
   9   2   3     1864.72     1738.78     20.31 o 
  10   2   3     1777.76     1758.09     20.80 o 
  11   2   3     1234.91     1223.37     16.02 o 
  12   2   3     1062.28     1012.71     16.55 o 
  13   2   3      384.50      349.80      9.52 o 
  14   2   3      213.36      214.10      8.54 o 
  15   2   3      190.35      194.71     15.55 o 
  16   2   3      400.05      415.33     12.93 o 
  17   2   3      257.15      243.81     11.39 o 
  18   2   3       34.79       40.11     10.85 o 
  19   2   3        0.10      -10.43     10.43 o 
  20   2   3       89.60       75.59     13.24 o 
  21   2   3       48.31       70.40     16.42 o 
  22   2   3        3.94       26.87     15.95 o 
  23   2   3        4.96        5.41     18.09 o 
 -24   3   3        9.37        9.05     24.10 o 
 -23   3   3       40.42       40.76     17.22 o 
 -22   3   3        0.03      -15.99     17.98 o 
 -21   3   3        8.40       -8.15     13.93 o 
 -20   3   3       13.13        5.28     10.68 o 
 -19   3   3        6.43        3.14     10.45 o 
 -18   3   3        6.16       -2.51      8.07 o 
 -17   3   3       12.54        7.65      8.14 o 
 -16   3   3       12.78       -0.67      6.87 o 
 -15   3   3       25.99       23.12      6.97 o 
 -14   3   3       30.46       24.67      6.66 o 
 -13   3   3       76.14      107.61      9.11 o 
 -12   3   3       48.73       57.04      5.31 o 
 -11   3   3       59.75       53.96      4.97 o 
 -10   3   3        0.01        0.39      3.40 o 
  -9   3   3       36.10       39.77      4.45 o 
  -8   3   3       13.08       14.95      5.23 o 
  -7   3   3      531.75      560.86     11.01 o 
  -6   3   3      528.71      508.90     14.16 o 
  -5   3   3      177.96      178.55      5.76 o 
  -4   3   3     1936.09     2029.38     42.71 o 
  -3   3   3     1185.33     1195.33     20.18 o 
  -2   3   3      116.71       89.58      5.03 o 
  -1   3   3       28.02       29.51      3.81 o 
   0   3   3     5608.79     5374.32     89.48 o 
   1   3   3      458.95      579.27     17.36 o 
   2   3   3      520.08      538.99     15.79 o 
   3   3   3        8.02       11.98      2.90 o 
   4   3   3      452.10      429.59     17.12 o 
   5   3   3      513.18      572.59     13.59 o 
   6   3   3     4346.97     4132.39     60.12 o 
   7   3   3       58.92       79.72      4.47 o 
   8   3   3     1394.08     1376.20     18.40 o 
   9   3   3     3104.32     3307.72     38.50 o 
  10   3   3     3531.73     3568.91     47.70 o 
  11   3   3     1650.69     1612.34     25.53 o 
  12   3   3      713.97      740.08     15.53 o 
  13   3   3      631.10      589.46     12.68 o 
  14   3   3      754.92      717.80     14.42 o 
  15   3   3      522.09      487.84     13.60 o 
  16   3   3       12.17        4.40      6.99 o 
  17   3   3       73.24       87.19      9.53 o 
  18   3   3      396.26      339.39     13.08 o 
  19   3   3       75.87       86.89     18.08 o 
  20   3   3        0.65      -11.81     11.81 o 
  21   3   3        2.48      -12.36     12.36 o 
  22   3   3        4.36      -13.56     15.48 o 
  23   3   3       16.89       17.22     17.25 o 
 -23   4   3       29.02       24.32     26.29 o 
 -22   4   3       54.38       82.17     25.43 o 
 -21   4   3      105.73      143.72     26.89 o 
 -20   4   3      140.69      126.79     13.30 o 
 -19   4   3       68.70       68.97     11.84 o 
 -18   4   3       40.32       29.08      9.59 o 
 -17   4   3       17.64       16.66      8.94 o 
 -16   4   3       23.62       17.83      8.70 o 
 -15   4   3      248.33      248.27     16.95 o 
 -14   4   3       27.90        9.77      7.28 o 
 -13   4   3        0.67       11.99      6.63 o 
 -12   4   3      398.39      297.63     15.79 o 
 -11   4   3      160.65      232.62     10.20 o 
 -10   4   3      275.54      269.07      8.01 o 
  -9   4   3      344.42      278.87      7.85 o 
  -8   4   3        0.77        7.40      3.61 o 
  -7   4   3      402.61      257.13      7.39 o 
  -6   4   3        1.30        4.24      3.43 o 
  -5   4   3      620.08      607.32     13.40 o 
  -4   4   3       59.48       91.52      5.69 o 
  -3   4   3     1211.86     1412.42     23.83 o 
  -2   4   3     2106.54     1899.87     30.79 o 
  -1   4   3       12.25       -1.13      3.11 o 
   0   4   3      244.87      263.46      9.22 o 
   1   4   3        4.09        9.45      4.76 o 
   2   4   3      756.36      728.84     15.28 o 
   3   4   3        9.30       16.51      3.68 o 
   4   4   3      441.51      413.21     14.76 o 
   5   4   3      197.62      151.86      6.55 o 
   6   4   3        0.22        2.31      3.40 o 
   7   4   3      332.72      330.76      8.80 o 
   8   4   3     2426.02     2760.19     93.65 o 
   9   4   3      252.92      214.84     10.26 o 
  10   4   3      553.87      505.22     15.24 o 
  11   4   3      774.64      825.55     16.94 o 
  12   4   3      669.72      629.68     14.78 o 
  13   4   3      292.15      277.19     10.55 o 
  14   4   3        1.60       -6.46      6.51 o 
  15   4   3      154.64      201.83     11.56 o 
  16   4   3      184.06      186.91     11.94 o 
  17   4   3       46.14       69.14      9.74 o 
  18   4   3        2.54       -0.96      9.61 o 
  19   4   3        3.25       -1.67      9.28 o 
  20   4   3       10.63       -1.09     11.87 o 
  21   4   3        4.03       -6.65     17.38 o 
  22   4   3        6.82        8.43     14.45 o 
 -22   5   3        0.59       -1.20     12.29 o 
 -21   5   3        8.73       -0.27     15.45 o 
 -20   5   3       37.04       41.99     12.47 o 
 -19   5   3       92.79      122.96     19.12 o 
 -18   5   3      218.21      249.02     16.31 o 
 -17   5   3      225.00      261.52     16.29 o 
 -16   5   3      207.95      223.25     14.78 o 
 -15   5   3      505.49      519.35     18.18 o 
 -14   5   3      691.04      722.49     20.36 o 
 -13   5   3      165.57      170.79     11.93 o 
 -12   5   3      164.39      193.24     10.59 o 
 -11   5   3      116.93      118.38      9.64 o 
 -10   5   3       30.92       24.90      6.41 o 
  -9   5   3      111.56      107.01      6.58 o 
  -8   5   3      483.75      517.95     11.75 o 
  -7   5   3      945.31      873.09     17.70 o 
  -6   5   3      168.10      184.23      7.61 o 
  -5   5   3       33.24       45.98      5.20 o 
  -4   5   3      120.01      116.60      6.81 o 
  -3   5   3      149.55      195.00     11.43 o 
  -2   5   3        4.48       -2.66      3.68 o 
  -1   5   3       95.61      115.08      6.78 o 
   0   5   3     2420.43     2549.21     46.70 o 
   1   5   3     1553.90     1616.77    103.56 o 
   2   5   3      754.25      854.74     24.79 o 
   3   5   3      398.10      402.58     10.53 o 
   4   5   3      160.74      220.32      8.05 o 
   5   5   3      711.66      699.79     17.70 o 
   6   5   3       29.84       30.12      5.02 o 
   7   5   3      793.17      721.36     31.30 o 
   8   5   3      296.38      352.70     14.08 o 
   9   5   3       13.07       10.21     12.36 o 
  10   5   3       12.36        6.71      7.06 o 
  11   5   3       74.61       92.15     11.00 o 
  12   5   3       88.26       55.07      8.57 o 
  13   5   3        7.46       11.55      7.14 o 
  14   5   3       78.57      116.06      9.70 o 
  15   5   3      120.27      120.73     10.11 o 
  16   5   3       18.19        4.33      7.60 o 
  17   5   3       36.74       10.20      9.00 o 
  18   5   3      100.52      126.17     11.96 o 
  19   5   3       29.47       16.41      9.57 o 
  20   5   3        0.90        9.40     10.30 o 
  21   5   3        1.00       -1.12     10.58 o 
 -21   6   3       13.24       -7.59     11.97 o 
 -20   6   3        4.34      -11.17     11.17 o 
 -19   6   3       15.62       -2.49     11.80 o 
 -18   6   3       91.30      115.32     14.15 o 
 -17   6   3       28.34       15.28      9.98 o 
 -16   6   3      116.63      122.71     12.52 o 
 -15   6   3      531.52      514.69     18.22 o 
 -14   6   3       12.60        8.99      8.42 o 
 -13   6   3       91.22       86.13     11.00 o 
 -12   6   3     1090.26     1100.59     26.04 o 
 -11   6   3      304.84      308.96     15.76 o 
 -10   6   3      219.80      184.30     13.57 o 
  -9   6   3      194.70      214.61     13.04 o 
  -8   6   3       23.49       10.82      5.39 o 
  -7   6   3        7.23       -0.35      5.20 o 
  -6   6   3       22.01        7.32      5.10 o 
  -5   6   3      103.17      142.56      8.00 o 
  -4   6   3      607.90      604.21     14.78 o 
  -3   6   3        8.92        9.61      5.03 o 
  -2   6   3       85.76       80.73     10.36 o 
  -1   6   3       50.31       43.94      5.69 o 
   0   6   3        5.98       -4.94      4.94 o 
   1   6   3      188.07      149.44      8.56 o 
   2   6   3       55.53       71.99      7.50 o 
   3   6   3       23.28       15.70      5.04 o 
   4   6   3       18.09       18.68      6.54 o 
   5   6   3      345.96      343.83     14.17 o 
   6   6   3      162.50      185.71      8.02 o 
   7   6   3       41.10        5.05     19.52 o 
   8   6   3      514.52      553.93     23.32 o 
   9   6   3      486.72      470.40     17.63 o 
  10   6   3      121.27      123.91     12.29 o 
  11   6   3      203.28      212.16     13.52 o 
  12   6   3      110.33       80.26     11.71 o 
  13   6   3        0.58       -0.61      8.50 o 
  14   6   3       15.26        5.47      8.84 o 
  15   6   3       20.18       11.73      9.33 o 
  16   6   3        1.60       -9.21      9.21 o 
  17   6   3       11.03       25.97     11.34 o 
  18   6   3       51.37       27.50     13.23 o 
  19   6   3       67.54       99.75     12.94 o 
  20   6   3        0.58      -10.99     10.99 o 
 -20   7   3        6.22        5.63     12.75 o 
 -19   7   3        0.02       -4.84     11.60 o 
 -18   7   3       22.15       21.34     11.93 o 
 -17   7   3       83.16       76.51     12.74 o 
 -16   7   3       44.51       50.59     12.11 o 
 -15   7   3      158.88      173.36     49.49 o 
 -14   7   3      469.79      455.33     21.28 o 
 -13   7   3      341.62      299.86     22.49 o 
 -12   7   3      263.72      227.56     14.98 o 
 -11   7   3        3.61        4.85      9.71 o 
 -10   7   3      112.45      116.70     19.65 o 
  -9   7   3       76.47       89.92     12.31 o 
  -8   7   3      276.16      266.14     14.96 o 
  -7   7   3      147.78      186.24     20.73 o 
  -6   7   3      143.79      143.32      9.64 o 
  -5   7   3        7.58       11.98      6.05 o 
  -4   7   3       63.58       84.91     10.30 o 
  -3   7   3      355.14      327.32     11.50 o 
  -2   7   3      416.97      424.46     13.02 o 
  -1   7   3      269.61      241.16     10.60 o 
   0   7   3       27.54       31.86      8.94 o 
   1   7   3       12.76       12.92      5.88 o 
   2   7   3        1.11       -4.38      6.38 o 
   3   7   3        2.67        4.95      5.85 o 
   4   7   3        6.11       -4.06      5.26 o 
   5   7   3       76.10       96.77     12.45 o 
   6   7   3        3.42        5.72      8.43 o 
   7   7   3       19.41       18.66      8.22 o 
   8   7   3       62.09       64.41     11.10 o 
   9   7   3      145.23      136.90     13.21 o 
  10   7   3       37.79       19.06      9.55 o 
  11   7   3       29.94       13.41      9.55 o 
  12   7   3        6.67        7.09     10.00 o 
  13   7   3        0.57       -0.67      9.49 o 
  14   7   3       30.74       28.01     12.03 o 
  15   7   3       42.66       59.81     11.06 o 
  16   7   3       29.28       16.12     10.47 o 
  17   7   3       16.21       19.43     11.04 o 
  18   7   3        7.82       -3.31     10.48 o 
  19   7   3        0.86      -12.22     12.22 o 
 -18   8   3       61.58       55.92     15.29 o 
 -17   8   3        5.12       17.37     14.30 o 
 -16   8   3        0.00       -0.68     12.73 o 
 -15   8   3        3.20      -11.20     12.03 o 
 -14   8   3       25.59       14.90     12.36 o 
 -13   8   3        4.56      -11.59     11.59 o 
 -12   8   3        3.85       -7.02     10.51 o 
 -11   8   3      276.71      299.43     17.31 o 
 -10   8   3      419.59      407.19     32.25 o 
  -9   8   3       15.68       18.27     12.02 o 
  -8   8   3      153.50      144.88     27.43 o 
  -7   8   3        4.13        0.17      9.13 o 
  -6   8   3        0.11       -3.63      9.56 o 
  -5   8   3      156.34      176.99     16.58 o 
  -4   8   3      279.45      277.21     12.04 o 
  -3   8   3        0.07        3.67      6.88 o 
  -2   8   3       25.63       32.72      7.68 o 
  -1   8   3      221.98      189.16     10.61 o 
   0   8   3      310.02      340.85     12.62 o 
   1   8   3       21.54       19.96      7.29 o 
   2   8   3        1.22       -5.95      5.95 o 
   3   8   3       13.62        7.85      6.58 o 
   4   8   3        0.02        1.74      8.30 o 
   5   8   3       37.85       55.95     11.12 o 
   6   8   3       20.12       20.89      9.70 o 
   7   8   3       39.82       45.44     11.86 o 
   8   8   3       20.83       22.72     10.58 o 
   9   8   3       56.73       39.49     11.68 o 
  10   8   3       19.07       14.16     10.13 o 
  11   8   3       22.15        0.62     11.12 o 
  12   8   3       69.19       48.78     12.30 o 
  13   8   3       31.69       21.70     11.14 o 
  14   8   3        3.74        0.19     11.98 o 
  15   8   3        1.09       -2.26     15.66 o 
  16   8   3        5.94       21.45     11.48 o 
  17   8   3       31.21       25.52     12.20 o 
 -16   9   3        7.76       25.87     13.92 o 
 -15   9   3       10.08        1.27     14.38 o 
 -14   9   3        4.66        1.79     13.72 o 
 -13   9   3        0.00       -7.74     12.07 o 
 -12   9   3        8.14       -0.18     12.02 o 
 -11   9   3        0.19       -9.25     11.21 o 
 -10   9   3        0.32        0.22     11.60 o 
  -9   9   3      164.86      198.14     18.25 o 
  -8   9   3      218.54      239.09     21.16 o 
  -7   9   3      245.05      256.56     17.09 o 
  -6   9   3      497.62      523.59     22.80 o 
  -5   9   3      392.31      379.63     19.56 o 
  -4   9   3      430.11      434.30     20.50 o 
  -3   9   3      203.20      215.78     16.69 o 
  -2   9   3        2.02       -0.89      7.57 o 
  -1   9   3      138.21      175.43     12.78 o 
   0   9   3       45.50       44.03      8.14 o 
   1   9   3       36.06       47.09      7.93 o 
   2   9   3        9.23        3.28      7.07 o 
   3   9   3        9.42       -0.87      9.52 o 
   4   9   3       28.70       19.94      9.94 o 
   5   9   3       25.84       21.78     11.27 o 
   6   9   3       65.22       70.86     12.77 o 
   7   9   3       63.00       46.28     12.28 o 
   8   9   3       73.23       62.80     13.64 o 
   9   9   3        8.19        2.95     10.92 o 
  10   9   3       31.15       21.64     12.23 o 
  11   9   3       65.55       55.43     16.22 o 
  12   9   3        9.48        5.69     11.68 o 
  13   9   3        0.72      -11.57     11.57 o 
  14   9   3        0.45       -8.68     12.06 o 
  15   9   3        3.38       -5.81     13.82 o 
 -13  10   3      103.33      108.91     17.75 o 
 -12  10   3      130.19      158.82     19.00 o 
 -11  10   3      303.69      317.26     22.31 o 
 -10  10   3      352.18      307.50     20.67 o 
  -9  10   3       45.50       31.58     15.08 o 
  -8  10   3        1.51        5.90     13.30 o 
  -7  10   3        7.07       14.90     13.01 o 
  -6  10   3       83.03       74.03     15.87 o 
  -5  10   3       14.97        5.05     12.89 o 
  -4  10   3        6.72        3.06     11.77 o 
  -3  10   3       92.83       86.91     16.84 o 
  -2  10   3      241.44      226.23     13.46 o 
  -1  10   3       18.09       29.59      8.72 o 
   0  10   3      147.95      205.47     12.16 o 
   1  10   3      259.46      258.41     15.82 o 
   2  10   3       61.02       58.18     11.69 o 
   3  10   3        3.23        0.50     24.34 o 
   4  10   3        4.55       -2.15     10.96 o 
   5  10   3        1.84      -10.70     10.70 o 
   6  10   3       21.45        9.32     11.59 o 
   7  10   3       33.97       47.27     14.00 o 
   8  10   3        4.49       -1.83     11.62 o 
   9  10   3        0.19      -12.38     12.38 o 
  10  10   3        4.25       -3.57     12.82 o 
  11  10   3        0.64        5.46     14.28 o 
  12  10   3        4.50      -12.06     13.88 o 
  -9  11   3        9.18       -2.35     14.66 o 
  -8  11   3        5.18       -1.97     14.79 o 
  -7  11   3        1.67       -7.65     14.73 o 
  -6  11   3        1.17        6.77     24.81 o 
  -5  11   3        0.16       -8.73     19.22 o 
  -4  11   3       10.48      -13.09     13.09 o 
  -3  11   3       29.74       26.11     14.41 o 
  -2  11   3        0.00       -0.48     11.45 o 
  -1  11   3       96.88       95.69     15.55 o 
   0  11   3       88.43       97.15     19.55 o 
   1  11   3        1.08       12.75     11.64 o 
   2  11   3       39.93       43.44     12.01 o 
   3  11   3      248.84      245.84     17.50 o 
   4  11   3      290.57      263.33     20.47 o 
   5  11   3       49.45       94.14     17.21 o 
   6  11   3        0.44        1.25     13.77 o 
   7  11   3        0.36       -8.91     13.00 o 
   8  11   3        0.53      -14.16     14.16 o 
 -24   0   4       20.90       63.27     25.09 o 
 -23   0   4       10.90       13.41     21.25 o 
 -22   0   4        0.19      -11.49     18.60 o 
 -21   0   4        0.43       -7.97     18.35 o 
 -20   0   4        0.34        5.81     15.76 o 
 -19   0   4       61.63       86.07     21.01 o 
 -18   0   4       13.92       14.03     16.37 o 
 -17   0   4       20.10       11.47      8.43 o 
 -16   0   4      278.66      296.78     14.86 o 
 -15   0   4      811.81      878.16     23.52 o 
 -14   0   4        0.12        3.72      6.08 o 
 -13   0   4      182.72      239.02     11.49 o 
 -12   0   4      383.10      350.54     13.10 o 
 -11   0   4      444.36      510.30     15.55 o 
 -10   0   4      154.17      182.20      9.31 o 
  -9   0   4      778.05      890.73     21.30 o 
  -8   0   4     5314.24     5839.71    110.26 o 
  -7   0   4      326.76      308.12     14.24 o 
  -6   0   4      421.64      410.56     11.93 o 
  -5   0   4        7.69       23.87      4.29 o 
  -4   0   4     2096.23     1876.60     34.90 o 
  -3   0   4       48.87       47.05      4.31 o 
  -2   0   4     2167.29     2204.52     56.54 o 
  -1   0   4      132.57      162.14      7.01 o 
   0   0   4     4696.54     4605.44     78.87 o 
   1   0   4      219.13      294.70      9.58 o 
   2   0   4      813.21      682.45     16.14 o 
   3   0   4      999.30     1157.90     24.10 o 
   4   0   4        2.59       -0.99      3.62 o 
   5   0   4     1108.43     1073.60     18.37 o 
   6   0   4     1126.91      956.51     19.54 o 
   7   0   4       21.50       21.26      4.03 o 
   8   0   4     1229.04     1456.09     24.61 o 
   9   0   4      317.86      393.72     10.58 o 
  10   0   4      709.64      625.12     14.19 o 
  11   0   4      159.53      170.26      8.09 o 
  12   0   4      185.05      165.98      8.94 o 
  13   0   4        6.65        0.65      5.92 o 
  14   0   4      677.06      650.56     16.50 o 
  15   0   4       20.30       47.50     11.38 o 
  16   0   4      907.82      968.23     29.14 o 
  17   0   4      186.71      196.03     17.89 o 
  18   0   4      204.04      236.91     16.87 o 
  19   0   4      224.85      288.18     29.41 o 
  20   0   4        1.96      -18.47     18.47 o 
  21   0   4        4.03      -20.14     20.14 o 
  22   0   4        4.97        2.41     22.55 o 
  23   0   4       13.48       40.90     25.64 o 
 -24   1   4       42.92       43.26     16.86 o 
 -23   1   4        2.03      -13.58     16.40 o 
 -22   1   4        2.95       -8.46     13.87 o 
 -21   1   4       17.84       42.57     14.34 o 
 -20   1   4      219.46      229.82     19.87 o 
 -19   1   4        0.50        0.89     11.70 o 
 -18   1   4      286.18      231.45     12.39 o 
 -17   1   4        8.39       13.05      7.11 o 
 -16   1   4      176.77      175.85     20.08 o 
 -15   1   4      989.96      907.50     17.07 o 
 -14   1   4      530.02      538.27     12.39 o 
 -13   1   4      463.95      524.10     11.88 o 
 -12   1   4      250.64      191.31      7.22 o 
 -11   1   4      162.59      138.82      6.14 o 
 -10   1   4        3.96       12.90      3.65 o 
  -9   1   4     1172.00     1321.88     20.19 o 
  -8   1   4      807.10      970.00     15.81 o 
  -7   1   4      166.75      155.82      5.56 o 
  -6   1   4     1128.33     1093.49     16.59 o 
  -5   1   4      440.90      405.81     10.14 o 
  -4   1   4       43.87       37.53      5.04 o 
  -3   1   4        7.36        4.60      1.89 o 
  -2   1   4      147.47      124.30      4.14 o 
  -1   1   4      932.66      945.35     13.95 o 
   0   1   4     2337.31     2522.03     37.10 o 
   1   1   4      942.19      942.90     16.51 o 
   2   1   4     2022.01     1962.45     26.15 o 
   3   1   4      172.84      187.80      5.67 o 
   4   1   4      148.11      156.74      5.23 o 
   5   1   4      132.65      143.87      4.04 o 
   6   1   4     1364.45     1501.57     17.41 o 
   7   1   4       49.20       43.56      3.58 o 
   8   1   4      130.29      170.05      5.03 o 
   9   1   4     1884.35     1921.98     22.20 o 
  10   1   4       22.13       13.46      3.39 o 
  11   1   4       82.34      114.12      5.39 o 
  12   1   4      284.51      218.42      6.53 o 
  13   1   4      821.02      975.76     16.59 o 
  14   1   4      236.23      237.80      9.26 o 
  15   1   4      134.92      158.00      8.84 o 
  16   1   4        0.12       -3.41      7.73 o 
  17   1   4      228.20      236.88     19.75 o 
  18   1   4      105.69      131.04     17.57 o 
  19   1   4       40.64       41.61     12.78 o 
  20   1   4       93.97      140.90     18.34 o 
  21   1   4       26.19       22.26     15.08 o 
  22   1   4       36.93       29.62     16.17 o 
  23   1   4        9.88       18.23     17.38 o 
 -24   2   4        2.85       -7.55     17.76 o 
 -23   2   4        0.82        3.49     15.02 o 
 -22   2   4        2.80      -13.19     14.37 o 
 -21   2   4        2.05       17.87     13.34 o 
 -20   2   4        0.39       -5.81     12.32 o 
 -19   2   4        0.13        0.36      8.42 o 
 -18   2   4        2.78        2.02      8.34 o 
 -17   2   4        3.17        9.96      7.91 o 
 -16   2   4       46.94       46.70      8.12 o 
 -15   2   4      160.63      168.21     15.06 o 
 -14   2   4        5.95        3.35      4.60 o 
 -13   2   4       13.79       13.58      4.73 o 
 -12   2   4       23.56       39.81      5.17 o 
 -11   2   4       87.75      100.44      6.23 o 
 -10   2   4       61.62       46.90      4.92 o 
  -9   2   4      812.75      917.09     15.72 o 
  -8   2   4     3253.48     3357.10     43.23 o 
  -7   2   4       43.16       54.20      4.39 o 
  -6   2   4        5.01        7.07      2.96 o 
  -5   2   4       46.22       27.66      3.34 o 
  -4   2   4       65.79       79.66      6.17 o 
  -3   2   4     4320.67     4199.65     51.36 o 
  -2   2   4     2634.62     2594.01     29.60 o 
  -1   2   4        6.94       -0.06      2.39 o 
   0   2   4      396.01      444.66      8.67 o 
   1   2   4      677.17      656.10     13.06 o 
   2   2   4     2598.84     2654.72     39.38 o 
   3   2   4        0.48       -1.21      2.32 o 
   4   2   4       52.94       67.99      4.07 o 
   5   2   4      263.00      277.92      6.20 o 
   6   2   4       97.09       99.16      4.20 o 
   7   2   4      147.32      156.25      4.88 o 
   8   2   4       50.03       22.06      3.36 o 
   9   2   4      362.48      443.51      8.34 o 
  10   2   4       87.96      100.68      5.17 o 
  11   2   4       95.96      108.43      5.53 o 
  12   2   4      121.85      129.50      8.69 o 
  13   2   4        1.14       -5.14      5.14 o 
  14   2   4      120.46      106.04      7.78 o 
  15   2   4        0.64        3.13      6.04 o 
  16   2   4      246.66      311.02     10.71 o 
  17   2   4       46.73       49.58      8.49 o 
  18   2   4       11.02       -0.07     11.85 o 
  19   2   4       16.86        9.48     11.41 o 
  20   2   4        6.64        5.85     11.76 o 
  21   2   4        1.42        8.09     13.18 o 
  22   2   4        0.13      -20.73     20.73 o 
  23   2   4        0.43      -11.20     15.29 o 
 -24   3   4       16.99       19.76     18.04 o 
 -23   3   4        1.58       -7.98     15.29 o 
 -22   3   4        2.98       -6.07     13.78 o 
 -21   3   4        1.87      -13.48     13.48 o 
 -20   3   4       45.30       63.42     11.52 o 
 -19   3   4       42.57       93.71     11.85 o 
 -18   3   4        6.41        0.89      8.36 o 
 -17   3   4       26.03       28.08      7.83 o 
 -16   3   4        0.06       -6.92      6.92 o 
 -15   3   4       93.35       81.41      9.30 o 
 -14   3   4      459.96      618.95     17.11 o 
 -13   3   4        7.83       44.64     12.07 o 
 -12   3   4       97.28       82.50      6.33 o 
 -11   3   4       96.94      102.84      6.35 o 
 -10   3   4     1128.28      979.22     17.05 o 
  -9   3   4     1732.94     2022.04     30.76 o 
  -8   3   4      753.74      778.62     14.13 o 
  -7   3   4     2130.06     2079.24     28.98 o 
  -6   3   4      219.82      326.35      8.05 o 
  -5   3   4       25.83        8.39      2.69 o 
  -4   3   4      518.46      534.98      9.15 o 
  -3   3   4     1024.96     1281.70     18.90 o 
  -2   3   4      678.26      580.81     15.08 o 
  -1   3   4       93.67       90.76      8.63 o 
   0   3   4        0.02        7.69      5.61 o 
   1   3   4     1126.24     1250.79     24.63 o 
   2   3   4      389.81      402.27      9.99 o 
   3   3   4       99.97       86.62      4.83 o 
   4   3   4      995.87      957.34     15.21 o 
   5   3   4       42.11       38.07      4.89 o 
   6   3   4     2685.13     2884.62     37.50 o 
   7   3   4        0.46        0.35      3.27 o 
   8   3   4      110.72      138.83      7.04 o 
   9   3   4        1.33        0.72      5.27 o 
  10   3   4        3.73       11.41      5.30 o 
  11   3   4       48.48       97.29      7.56 o 
  12   3   4       58.66       34.35      5.81 o 
  13   3   4      319.82      320.41      9.78 o 
  14   3   4       62.45       85.40      7.82 o 
  15   3   4        2.88       -6.00      6.00 o 
  16   3   4       50.94       74.54      8.61 o 
  17   3   4       50.42       29.82      8.59 o 
  18   3   4        0.08        1.88      8.02 o 
  19   3   4       15.73       19.33     11.13 o 
  20   3   4        0.96        4.00     12.33 o 
  21   3   4        0.31        9.31     13.55 o 
  22   3   4       17.78       42.12     14.88 o 
 -23   4   4        0.31       -6.42     38.90 o 
 -22   4   4        0.56       -4.96     29.66 o 
 -21   4   4       20.48        1.06     10.61 o 
 -20   4   4        5.49        1.02      9.92 o 
 -19   4   4        2.15       -4.48      9.73 o 
 -18   4   4        4.10        1.59      8.98 o 
 -17   4   4        0.25        2.46      8.60 o 
 -16   4   4        1.45       -7.20      7.20 o 
 -15   4   4        0.55       -6.82      6.82 o 
 -14   4   4        5.96        1.62      6.88 o 
 -13   4   4      230.29      228.07     11.24 o 
 -12   4   4       25.57       53.86      8.46 o 
 -11   4   4      186.46      159.83     12.03 o 
 -10   4   4      170.01      157.24      7.39 o 
  -9   4   4      153.86      112.66      9.01 o 
  -8   4   4      122.88      142.44      6.47 o 
  -7   4   4        9.81       17.62      4.01 o 
  -6   4   4       33.40       52.03      4.24 o 
  -5   4   4      470.45      383.88      8.80 o 
  -4   4   4      204.44      263.47     11.04 o 
  -3   4   4     3805.20     4042.19     72.36 o 
  -2   4   4     4448.84     5012.36     84.42 o 
  -1   4   4        0.05        9.39      7.62 o 
   0   4   4     3469.80     3047.49    101.07 o 
   1   4   4       94.42      119.97      6.39 o 
   2   4   4       56.06       43.20      4.40 o 
   3   4   4      572.21      435.87     17.44 o 
   4   4   4      262.47      304.46     14.89 o 
   5   4   4        2.38        1.68      3.43 o 
   6   4   4        1.93       -3.43      3.43 o 
   7   4   4      283.07      294.24      8.18 o 
   8   4   4        5.48        3.74      3.88 o 
   9   4   4      178.48      190.17      9.04 o 
  10   4   4        0.03       -5.63      5.63 o 
  11   4   4       12.22       -1.59      5.37 o 
  12   4   4        0.92        4.01      8.16 o 
  13   4   4        0.78        4.11      7.31 o 
  14   4   4      217.45      188.14     10.48 o 
  15   4   4       89.36      100.89      9.61 o 
  16   4   4       18.66        8.21      7.82 o 
  17   4   4      195.54      210.96     12.83 o 
  18   4   4       53.42       48.90      9.69 o 
  19   4   4       24.11       17.22     10.61 o 
  20   4   4       28.27       45.64     15.46 o 
  21   4   4        2.20       -6.63     14.33 o 
  22   4   4        1.45      -14.30     14.30 o 
 -22   5   4        1.76       -2.50     24.05 o 
 -21   5   4        4.27       -4.92     12.15 o 
 -20   5   4        0.23       -6.77     11.07 o 
 -19   5   4       10.27        6.50      9.65 o 
 -18   5   4       23.14        0.60      9.87 o 
 -17   5   4      288.98      317.71     15.25 o 
 -16   5   4      346.26      309.42     18.75 o 
 -15   5   4      453.63      395.72     12.99 o 
 -14   5   4      786.39      863.94     22.39 o 
 -13   5   4        4.00        1.98      7.31 o 
 -12   5   4       10.56        3.64      7.08 o 
 -11   5   4       89.90       81.08      8.81 o 
 -10   5   4      280.93      260.68     12.55 o 
  -9   5   4      320.20      348.60      9.95 o 
  -8   5   4      247.59      226.55      8.15 o 
  -7   5   4      561.70      573.24     11.68 o 
  -6   5   4       32.38       52.66      5.56 o 
  -5   5   4       71.99       64.85      6.33 o 
  -4   5   4      489.85      589.64     14.20 o 
  -3   5   4       79.34       82.11      8.00 o 
  -2   5   4      651.24      658.32     15.01 o 
  -1   5   4     1051.02     1011.40     28.37 o 
   0   5   4      135.57      112.05      8.40 o 
   1   5   4       62.37       83.90      7.46 o 
   2   5   4        5.94       -4.00      4.00 o 
   3   5   4        6.67       -1.74      5.79 o 
   4   5   4     1391.05     1352.36     23.99 o 
   5   5   4      145.18      146.18      7.61 o 
   6   5   4      147.92      138.06      7.04 o 
   7   5   4      123.78      179.76      9.18 o 
   8   5   4       47.72       32.25      6.61 o 
   9   5   4       23.29       44.34      7.61 o 
  10   5   4        5.77        6.70      6.34 o 
  11   5   4       18.28        9.39      7.09 o 
  12   5   4      321.15      316.74     12.74 o 
  13   5   4       90.48       93.46     10.40 o 
  14   5   4      100.87      100.31      9.64 o 
  15   5   4        0.12       -7.36      7.36 o 
  16   5   4       74.31       78.02     10.30 o 
  17   5   4       40.45       29.95      9.54 o 
  18   5   4        2.48        7.71      9.32 o 
  19   5   4        1.44        1.33      9.90 o 
  20   5   4        0.54      -10.16     10.16 o 
  21   5   4        2.58        4.89     14.39 o 
 -21   6   4        0.05       -8.40     12.79 o 
 -20   6   4        1.10        5.08     11.33 o 
 -19   6   4       10.43       14.15     11.72 o 
 -18   6   4       33.22       30.97     11.02 o 
 -17   6   4        0.01       -9.02      9.02 o 
 -16   6   4        2.74        7.54      9.36 o 
 -15   6   4        0.36        6.04      8.44 o 
 -14   6   4      199.30      224.03     13.87 o 
 -13   6   4      537.09      509.52     17.43 o 
 -12   6   4        6.45        8.63      8.23 o 
 -11   6   4       30.50       36.80      8.98 o 
 -10   6   4      427.82      446.07     21.81 o 
  -9   6   4      475.84      377.18     26.91 o 
  -8   6   4      166.49      196.62      9.38 o 
  -7   6   4        8.01        5.80      5.51 o 
  -6   6   4        0.56        2.18      5.28 o 
  -5   6   4       81.22       79.84      7.40 o 
  -4   6   4     1055.54     1063.88     21.70 o 
  -3   6   4      175.87      176.57      8.43 o 
  -2   6   4        0.05       -3.89      5.03 o 
  -1   6   4      324.53      432.64     12.44 o 
   0   6   4      299.15      215.80     12.20 o 
   1   6   4       81.74      112.46      8.55 o 
   2   6   4      383.94      378.41     11.42 o 
   3   6   4      326.06      304.74     16.99 o 
   4   6   4        0.49       -2.22      5.01 o 
   5   6   4      384.90      479.03     12.90 o 
   6   6   4      233.99      169.40     11.79 o 
   7   6   4        2.47       -4.04      8.77 o 
   8   6   4       96.56       89.56     10.52 o 
   9   6   4       58.45       56.95      9.76 o 
  10   6   4        1.88       -4.23      6.80 o 
  11   6   4        5.62       -1.01      7.23 o 
  12   6   4       24.20       23.57      8.25 o 
  13   6   4        0.08       -3.62      8.37 o 
  14   6   4       11.60        8.21      9.57 o 
  15   6   4        0.02        7.05      9.64 o 
  16   6   4       15.26       -5.23      9.78 o 
  17   6   4       49.79       45.43     13.90 o 
  18   6   4        0.02        1.28     11.69 o 
  19   6   4       10.02        1.08     12.06 o 
  20   6   4        7.07      -12.62     12.62 o 
 -20   7   4        2.14      -12.80     12.80 o 
 -19   7   4        0.28        4.28     12.17 o 
 -18   7   4        1.08        6.33     11.70 o 
 -17   7   4       86.96       98.56     13.51 o 
 -16   7   4       65.82       71.41     12.11 o 
 -15   7   4        4.20        0.54     10.80 o 
 -14   7   4       53.19       51.43     12.33 o 
 -13   7   4       12.99       11.06     10.67 o 
 -12   7   4        9.49        0.64     10.39 o 
 -11   7   4       43.26       48.64     15.69 o 
 -10   7   4      145.72      156.85     14.42 o 
  -9   7   4       53.75       53.31      8.76 o 
  -8   7   4      167.09      179.90     13.56 o 
  -7   7   4      276.68      292.39     11.45 o 
  -6   7   4      700.37      674.98     36.30 o 
  -5   7   4      725.72      696.86     17.29 o 
  -4   7   4        3.59        7.71      7.56 o 
  -3   7   4      109.85      140.27     13.84 o 
  -2   7   4       40.09       40.98      7.10 o 
  -1   7   4      224.77      233.60     10.44 o 
   0   7   4        4.53       -0.16      7.17 o 
   1   7   4      134.16      192.32     19.25 o 
   2   7   4      195.79      147.50      9.31 o 
   3   7   4       53.18       96.29      8.25 o 
   4   7   4        0.75        8.36      6.15 o 
   5   7   4        0.11        4.16      8.58 o 
   6   7   4       15.03        1.70      8.66 o 
   7   7   4       12.20       17.87      9.71 o 
   8   7   4       10.45       51.64     11.86 o 
   9   7   4        8.79       -7.58      7.58 o 
  10   7   4       13.96        6.41      8.83 o 
  11   7   4      190.21      187.71     17.93 o 
  12   7   4      359.67      336.01     14.50 o 
  13   7   4       94.19       90.87     11.91 o 
  14   7   4       18.38       25.71     10.21 o 
  15   7   4       23.65       26.15     10.99 o 
  16   7   4       24.06       30.90     11.19 o 
  17   7   4        0.89      -10.60     10.60 o 
  18   7   4        6.17        1.97     11.49 o 
 -18   8   4       45.89       39.75     36.58 o 
 -17   8   4        2.04       -1.08     13.15 o 
 -16   8   4       22.40       12.16     14.46 o 
 -15   8   4       27.12       36.87     13.55 o 
 -14   8   4       83.42       48.17     13.24 o 
 -13   8   4       79.30       87.38     14.60 o 
 -12   8   4       10.18       16.86     15.82 o 
 -11   8   4        1.95       -1.99     10.47 o 
 -10   8   4      218.27      256.09     17.78 o 
  -9   8   4      382.78      289.08     16.88 o 
  -8   8   4      126.19      171.00     15.81 o 
  -7   8   4       84.37       97.88     12.91 o 
  -6   8   4        8.29       24.70     10.33 o 
  -5   8   4      162.10      172.58     11.27 o 
  -4   8   4      458.00      467.57     22.00 o 
  -3   8   4      315.34      304.99     12.21 o 
  -2   8   4      209.26      194.40     19.29 o 
  -1   8   4      431.34      509.04     15.55 o 
   0   8   4      197.73      187.42     10.34 o 
   1   8   4       92.00      122.96     10.08 o 
   2   8   4       80.64       82.78      8.84 o 
   3   8   4        5.72        9.51     11.57 o 
   4   8   4      197.02      207.55     24.75 o 
   5   8   4      140.53      172.52     14.57 o 
   6   8   4       21.05        5.80      9.49 o 
   7   8   4       12.75        9.81      9.06 o 
   8   8   4       42.42       29.14     12.30 o 
   9   8   4        3.59       -9.14      9.61 o 
  10   8   4        0.07       -6.07     14.92 o 
  11   8   4       20.62       19.90     10.91 o 
  12   8   4       24.62       15.59     10.17 o 
  13   8   4        2.82       -5.79      9.74 o 
  14   8   4        0.48       -1.46     10.79 o 
  15   8   4       39.32       18.11     11.58 o 
  16   8   4       61.87       53.09     13.09 o 
  17   8   4       19.70       11.11     12.92 o 
 -16   9   4        2.24        6.67     13.20 o 
 -15   9   4        3.48        1.00     23.45 o 
 -14   9   4       41.96       61.20     14.73 o 
 -13   9   4       73.05       90.83     16.83 o 
 -12   9   4      115.62      154.83     26.97 o 
 -11   9   4       88.35       77.22     14.14 o 
 -10   9   4       80.61       69.64     13.79 o 
  -9   9   4      215.31      256.49     18.38 o 
  -8   9   4      510.28      459.92     21.92 o 
  -7   9   4      302.46      311.20     18.52 o 
  -6   9   4      209.65      241.78     19.03 o 
  -5   9   4      263.50      255.86     18.19 o 
  -4   9   4      172.85      196.75     18.22 o 
  -3   9   4      174.94      175.87     17.15 o 
  -2   9   4       89.71       93.37     10.54 o 
  -1   9   4        8.70       21.98     11.94 o 
   0   9   4       49.59       38.13      8.35 o 
   1   9   4      171.19      180.89     10.18 o 
   2   9   4       89.06       80.42     10.10 o 
   3   9   4        0.02       -6.80      9.50 o 
   4   9   4        9.12        1.50     10.41 o 
   5   9   4        0.37       -5.91     10.07 o 
   6   9   4       15.57       -2.23     17.61 o 
   7   9   4       51.19       32.88     12.40 o 
   8   9   4       16.99       10.74     12.03 o 
   9   9   4        0.10       -6.04     10.99 o 
  10   9   4        3.86        3.55     20.67 o 
  11   9   4        1.75       -7.08     11.71 o 
  12   9   4       12.47       -6.39     11.86 o 
  13   9   4       18.37       19.87     11.56 o 
  14   9   4       16.37        9.51     12.49 o 
  15   9   4       48.90       62.43     14.92 o 
 -13  10   4       18.95       43.78     15.68 o 
 -12  10   4        1.59       11.64     14.23 o 
 -11  10   4        8.15      -11.38     14.07 o 
 -10  10   4       11.94        6.76     13.57 o 
  -9  10   4        0.01        6.46     13.25 o 
  -8  10   4        0.10       -1.60     13.76 o 
  -7  10   4       32.75       -0.97     12.56 o 
  -6  10   4       21.07       10.50     13.23 o 
  -5  10   4        1.60       -6.03     13.25 o 
  -4  10   4       40.86       35.78     14.44 o 
  -3  10   4       20.38       -7.62     12.67 o 
  -2  10   4        4.40       -2.98      8.88 o 
  -1  10   4       16.48       28.30      9.03 o 
   0  10   4        1.11       -8.11      8.11 o 
   1  10   4       11.11       27.58     10.71 o 
   2  10   4        2.85        4.02      9.99 o 
   3  10   4        0.18        3.35     13.66 o 
   4  10   4        6.58        9.03     11.99 o 
   5  10   4        4.76       -7.35     11.35 o 
   6  10   4       11.60        0.21     11.79 o 
   7  10   4       30.59       20.69     12.72 o 
   8  10   4        7.21       -7.73     13.22 o 
   9  10   4        0.00       -5.04     12.70 o 
  10  10   4        0.07      -13.40     13.40 o 
  11  10   4       16.18        5.83     14.13 o 
  12  10   4       27.78        7.67     14.56 o 
  -8  11   4       17.49       26.76     16.02 o 
  -7  11   4        0.54      -18.78     27.84 o 
  -6  11   4        0.07      -17.92     31.88 o 
  -5  11   4        0.83      -13.28     13.28 o 
  -4  11   4        1.69       -9.79     15.42 o 
  -3  11   4        0.79       -3.08     13.99 o 
  -2  11   4        1.04       -2.83     11.97 o 
  -1  11   4        0.55       -0.92     15.94 o 
   0  11   4       33.88       33.53     12.63 o 
   1  11   4       37.78       73.20     23.05 o 
   2  11   4        0.26      -11.21     11.21 o 
   3  11   4        6.16       11.12     11.61 o 
   4  11   4        3.29       -5.65     13.79 o 
   5  11   4        0.35      -12.87     12.87 o 
   6  11   4        0.02      -12.33     13.56 o 
   7  11   4        0.12       11.62     14.84 o 
 -24   1   5        9.68      -16.95     16.95 o 
 -23   1   5        0.57      -15.00     15.00 o 
 -22   1   5        3.34      -10.61     13.50 o 
 -21   1   5       32.04       15.51     13.22 o 
 -20   1   5       19.39       10.53     13.11 o 
 -19   1   5        1.20      -10.18     10.18 o 
 -18   1   5        6.21       10.73      7.68 o 
 -17   1   5        5.94        5.13      7.69 o 
 -16   1   5       16.07       11.02      6.00 o 
 -15   1   5        0.08       -0.66      5.31 o 
 -14   1   5        4.16       -4.89      4.89 o 
 -13   1   5      328.10      320.72      9.80 o 
 -12   1   5       88.88      104.71      6.91 o 
 -11   1   5      353.40      331.21      9.27 o 
 -10   1   5      543.81      700.22     13.72 o 
  -9   1   5      459.51      379.28      9.38 o 
  -8   1   5      161.61      175.99      6.45 o 
  -7   1   5     2046.14     2385.70     51.49 o 
  -6   1   5      401.27      423.22      9.12 o 
  -5   1   5     1015.74     1058.88     16.29 o 
  -4   1   5     1832.69     1908.14     22.86 o 
  -3   1   5      100.09      102.57      3.83 o 
  -2   1   5       10.81       21.65      2.95 o 
  -1   1   5      455.09      498.97     14.16 o 
   0   1   5      128.83      142.15      8.72 o 
   1   1   5       39.44       23.26      3.49 o 
   2   1   5       43.94       63.12      4.52 o 
   3   1   5       51.97       32.13      3.75 o 
   4   1   5      443.37      487.04     10.15 o 
   5   1   5      723.16      720.56     12.67 o 
   6   1   5      282.23      288.32      6.09 o 
   7   1   5        0.31        0.66      2.70 o 
   8   1   5        8.75        0.70      2.92 o 
   9   1   5       69.26       86.02      4.87 o 
  10   1   5      308.39      312.98      7.31 o 
  11   1   5        6.07        3.05      4.13 o 
  12   1   5       17.45       16.26      4.64 o 
  13   1   5       12.33        9.94      5.36 o 
  14   1   5       45.73       30.79      6.46 o 
  15   1   5       65.17       70.37      7.73 o 
  16   1   5        0.22       -7.88      7.88 o 
  17   1   5        0.97       -8.31      8.31 o 
  18   1   5       13.89       -3.95      8.96 o 
  19   1   5        5.87        6.58     10.60 o 
  20   1   5       22.39        9.63     12.18 o 
  21   1   5       40.59       58.39     17.06 o 
  22   1   5       15.99       27.58     16.73 o 
  23   1   5        2.95        6.92     25.39 o 
 -24   2   5        8.28       -4.44     15.82 o 
 -23   2   5        2.62        3.18     14.95 o 
 -22   2   5       14.61      -13.95     13.95 o 
 -21   2   5       31.14       16.72     15.10 o 
 -20   2   5       25.74       25.13      9.85 o 
 -19   2   5       63.82       44.02      9.94 o 
 -18   2   5       36.45       11.33      7.87 o 
 -17   2   5       14.77       16.77      8.04 o 
 -16   2   5        3.11       -6.13      7.06 o 
 -15   2   5      204.61      231.09     11.17 o 
 -14   2   5      176.49      107.41      7.40 o 
 -13   2   5      623.44      475.76     11.95 o 
 -12   2   5      163.21      192.61      8.64 o 
 -11   2   5      498.26      486.99     11.40 o 
 -10   2   5     1301.11     1235.64     26.83 o 
  -9   2   5     1120.74     1393.68     25.64 o 
  -8   2   5     1061.12      982.42     16.65 o 
  -7   2   5     1023.34     1114.01     17.90 o 
  -6   2   5      182.92      224.12      9.11 o 
  -5   2   5      421.78      516.35      9.02 o 
  -4   2   5      612.70      554.86      9.25 o 
  -3   2   5        7.54        5.66      2.64 o 
  -2   2   5        6.81        8.60      2.60 o 
  -1   2   5      597.72      702.55     12.20 o 
   0   2   5     1070.27     1064.39     16.54 o 
   1   2   5        0.04       -0.86      3.17 o 
   2   2   5      664.91      702.90     14.49 o 
   3   2   5     1303.66     1357.57     23.46 o 
   4   2   5        2.98       -2.70      2.70 o 
   5   2   5     1121.04     1192.30     16.33 o 
   6   2   5      252.80      236.46      6.83 o 
   7   2   5       36.66       63.88      6.53 o 
   8   2   5        3.31       -0.06      3.06 o 
   9   2   5       82.98       80.02      5.66 o 
  10   2   5        6.21       -3.44      3.44 o 
  11   2   5       77.68      100.07      6.91 o 
  12   2   5       11.09       30.20      5.57 o 
  13   2   5       53.02       73.70      7.31 o 
  14   2   5      471.12      415.70     11.43 o 
  15   2   5      864.92      951.62     17.81 o 
  16   2   5      703.50      663.55     15.02 o 
  17   2   5      151.60      204.22     15.15 o 
  18   2   5      119.39      131.12     14.19 o 
  19   2   5      141.72      148.39     15.48 o 
  20   2   5       27.27       44.18     13.65 o 
  21   2   5        7.50        4.05     13.82 o 
  22   2   5       19.32       60.00     27.93 o 
 -23   3   5        1.18       -5.81     16.86 o 
 -22   3   5        0.17      -13.82     16.68 o 
 -21   3   5       37.59       16.84     13.91 o 
 -20   3   5       18.16       10.56      9.95 o 
 -19   3   5        2.24       -2.06      8.73 o 
 -18   3   5        0.59        2.86      8.08 o 
 -17   3   5        0.11        3.17      7.93 o 
 -16   3   5       10.96        4.40      7.51 o 
 -15   3   5        5.08        5.81      7.45 o 
 -14   3   5        2.07       -6.70      6.93 o 
 -13   3   5       38.63       37.31      6.20 o 
 -12   3   5      322.97      264.83      9.08 o 
 -11   3   5      424.23      508.61     11.98 o 
 -10   3   5      488.22      392.30     10.29 o 
  -9   3   5        0.22        3.56      4.83 o 
  -8   3   5       38.70       34.33     10.40 o 
  -7   3   5       30.74        0.53      3.74 o 
  -6   3   5      566.03      468.75      8.81 o 
  -5   3   5      711.25      654.72     14.94 o 
  -4   3   5     4286.95     4699.31     58.36 o 
  -3   3   5      415.18      537.88     12.40 o 
  -2   3   5      298.96      262.69      7.43 o 
  -1   3   5      753.47      771.97     15.74 o 
   0   3   5      272.48      313.03     14.24 o 
   1   3   5       21.93       21.62      4.25 o 
   2   3   5      107.72       53.10      4.36 o 
   3   3   5      160.13      167.19      5.98 o 
   4   3   5      852.20      846.66     14.31 o 
   5   3   5      354.23      355.92      8.63 o 
   6   3   5      332.22      349.47      8.69 o 
   7   3   5       11.56        2.66      3.66 o 
   8   3   5       24.86       14.78      4.09 o 
   9   3   5        2.27       -3.59      3.66 o 
  10   3   5       47.62       60.66      6.54 o 
  11   3   5       20.21        8.77      5.67 o 
  12   3   5       80.89       81.82      6.92 o 
  13   3   5       19.32        5.01      9.60 o 
  14   3   5      329.76      296.34     10.17 o 
  15   3   5       34.26       38.12      7.59 o 
  16   3   5       97.54      107.49     10.04 o 
  17   3   5      105.16      132.72     10.95 o 
  18   3   5       43.56       39.88      9.52 o 
  19   3   5        1.58        7.65     12.14 o 
  20   3   5       22.52       23.68     13.07 o 
  21   3   5       56.84       49.70     19.69 o 
  22   3   5       53.27       31.80     23.26 o 
 -23   4   5        4.51       12.58     17.72 o 
 -22   4   5        3.21        3.55     15.66 o 
 -21   4   5       33.80       14.43     13.55 o 
 -20   4   5       47.44       58.92     12.46 o 
 -19   4   5        1.69       -6.65      9.22 o 
 -18   4   5        4.92        4.34      8.68 o 
 -17   4   5        0.30       -7.76      7.76 o 
 -16   4   5       21.63       41.78     11.19 o 
 -15   4   5      589.36      480.97     16.37 o 
 -14   4   5     1136.62     1250.59     27.53 o 
 -13   4   5       67.70       52.57      8.59 o 
 -12   4   5        3.09       -0.27      8.53 o 
 -11   4   5        2.05       -0.35      4.84 o 
 -10   4   5       49.21       60.03      6.31 o 
  -9   4   5        0.48        2.12      4.33 o 
  -8   4   5       54.87       44.77      5.38 o 
  -7   4   5      656.17      756.39     12.43 o 
  -6   4   5      245.55      288.44      7.30 o 
  -5   4   5       61.80       48.86      5.03 o 
  -4   4   5       88.76      115.24      6.40 o 
  -3   4   5       91.30      114.37      6.37 o 
  -2   4   5       44.67       31.66      5.90 o 
  -1   4   5      632.60      610.50     12.40 o 
   0   4   5     2049.44     2121.53     59.07 o 
   1   4   5      271.90      280.78     13.61 o 
   2   4   5      532.85      501.62     12.98 o 
   3   4   5       26.30       19.38      4.15 o 
   4   4   5      926.97      944.76     17.60 o 
   5   4   5      282.37      324.85      8.73 o 
   6   4   5       27.30        9.99      4.09 o 
   7   4   5       91.11       96.52      6.13 o 
   8   4   5       27.73       27.03      6.28 o 
   9   4   5      111.44      128.56      9.19 o 
  10   4   5        2.50       -5.99      5.99 o 
  11   4   5        1.53       -2.64      6.38 o 
  12   4   5        5.89       -4.78      9.77 o 
  13   4   5       46.33       47.83     11.42 o 
  14   4   5       91.40       99.92     11.66 o 
  15   4   5      111.31      104.96      9.94 o 
  16   4   5      110.18      112.86     13.35 o 
  17   4   5       94.20       87.69     12.93 o 
  18   4   5       88.48      118.53     11.74 o 
  19   4   5       81.15       96.17     13.34 o 
  20   4   5       18.78       20.27     17.95 o 
  21   4   5        1.84        3.13     18.91 o 
 -22   5   5       16.06       10.45     22.95 o 
 -21   5   5        0.51       -1.21     11.76 o 
 -20   5   5       11.02        1.73     11.42 o 
 -19   5   5        0.02       -0.75     10.02 o 
 -18   5   5        0.08       -4.46      8.99 o 
 -17   5   5       47.83       33.81     10.60 o 
 -16   5   5       49.32       73.10     11.19 o 
 -15   5   5        1.56       -7.38      7.38 o 
 -14   5   5        1.60        3.06      7.74 o 
 -13   5   5      332.80      275.57     12.68 o 
 -12   5   5       16.25       15.50      7.88 o 
 -11   5   5      296.86      272.32     11.80 o 
 -10   5   5      409.86      491.81     12.99 o 
  -9   5   5     1148.53     1013.19     18.75 o 
  -8   5   5      338.59      375.18     10.63 o 
  -7   5   5      769.09      729.66     16.92 o 
  -6   5   5     1760.66     1621.33     58.91 o 
  -5   5   5      674.07      772.54     30.56 o 
  -4   5   5       77.61       67.28      5.88 o 
  -3   5   5        0.17       -2.76      4.13 o 
  -2   5   5       18.64       14.40      4.41 o 
  -1   5   5       70.18      107.94      7.66 o 
   0   5   5      258.25      264.26      8.37 o 
   1   5   5       60.35       51.00      6.03 o 
   2   5   5       64.33       83.93      6.32 o 
   3   5   5     1222.12     1171.76     19.51 o 
   4   5   5      442.89      529.06     11.91 o 
   5   5   5        1.57       -0.50      4.47 o 
   6   5   5      122.26      153.53      7.15 o 
   7   5   5        4.87        1.46      5.99 o 
   8   5   5      108.41      131.71      9.88 o 
   9   5   5        0.35        0.79      6.13 o 
  10   5   5        6.79       -6.30      6.30 o 
  11   5   5        0.24       -6.54      6.54 o 
  12   5   5       75.53       67.35      9.30 o 
  13   5   5        4.64       -5.75      7.48 o 
  14   5   5        2.24       -8.72      8.72 o 
  15   5   5       49.90       60.92     10.55 o 
  16   5   5       65.88       65.70     11.44 o 
  17   5   5       14.98        9.50      9.11 o 
  18   5   5        0.15       -8.01     11.09 o 
  19   5   5        4.49        4.75     12.02 o 
  20   5   5       16.22       22.12     14.11 o 
 -21   6   5        2.50       -2.63     12.12 o 
 -20   6   5       10.20       -1.56     12.03 o 
 -19   6   5       20.03        7.47     11.74 o 
 -18   6   5        4.09       -3.72     10.82 o 
 -17   6   5       41.97       46.25     10.63 o 
 -16   6   5       85.22      105.22     14.93 o 
 -15   6   5      115.37       88.77     12.32 o 
 -14   6   5      173.82      204.18     13.43 o 
 -13   6   5       89.07       85.64     10.84 o 
 -12   6   5      109.59       90.20     13.80 o 
 -11   6   5      930.26      966.97     23.86 o 
 -10   6   5      442.92      391.66     17.42 o 
  -9   6   5      163.30      191.66     19.00 o 
  -8   6   5      290.94      303.87     11.41 o 
  -7   6   5        7.33        2.27      5.89 o 
  -6   6   5       46.49       58.23      7.28 o 
  -5   6   5       39.50       17.56      5.44 o 
  -4   6   5      186.83      152.02      7.47 o 
  -3   6   5        9.23       11.04      5.56 o 
  -2   6   5      461.99      415.63     11.20 o 
  -1   6   5      419.33      444.44     11.66 o 
   0   6   5      146.50      140.38     16.44 o 
   1   6   5        1.47       -3.63      4.62 o 
   2   6   5      157.95      166.98      7.68 o 
   3   6   5       51.82       59.44      6.38 o 
   4   6   5       48.99       51.76      8.64 o 
   5   6   5       44.57       43.49      6.02 o 
   6   6   5        1.82        1.29      6.56 o 
   7   6   5        9.01       -0.34      6.99 o 
   8   6   5       11.08        5.78      8.48 o 
   9   6   5        6.89       -2.73      7.28 o 
  10   6   5        1.42       13.61      8.06 o 
  11   6   5        8.85       -2.95      7.75 o 
  12   6   5       43.04       37.17      9.12 o 
  13   6   5        7.84       -1.86     10.20 o 
  14   6   5       24.69       16.21      9.64 o 
  15   6   5       30.00       51.52     10.86 o 
  16   6   5        0.14       -8.03     12.55 o 
  17   6   5        7.04      -13.57     13.57 o 
  18   6   5        0.33       -7.53     13.74 o 
  19   6   5       14.48       28.49     15.84 o 
 -19   7   5        0.55      -10.60     10.60 o 
 -18   7   5       19.27        4.93     11.37 o 
 -17   7   5        0.08       -6.55     10.67 o 
 -16   7   5       21.69       13.98     11.07 o 
 -15   7   5        0.10      -10.06     10.06 o 
 -14   7   5        0.06       -2.81     13.47 o 
 -13   7   5       38.96       18.94     11.34 o 
 -12   7   5       48.69       22.16     10.64 o 
 -11   7   5      264.33      305.09     16.33 o 
 -10   7   5      284.54      233.79     16.18 o 
  -9   7   5      336.09      280.07     15.66 o 
  -8   7   5      214.36      258.35     32.31 o 
  -7   7   5      176.58      157.17     10.88 o 
  -6   7   5      197.80      222.32     11.03 o 
  -5   7   5      624.45      576.58     16.46 o 
  -4   7   5      357.67      296.76     12.01 o 
  -3   7   5       43.72       73.89      8.49 o 
  -2   7   5       78.67       52.36      9.04 o 
  -1   7   5       59.64       70.13      8.39 o 
   0   7   5      210.29      198.41     17.11 o 
   1   7   5       28.80       11.97      6.31 o 
   2   7   5        2.29       -3.42      6.41 o 
   3   7   5      418.56      373.89     12.76 o 
   4   7   5      118.46      141.80      9.82 o 
   5   7   5       61.14       41.62     10.07 o 
   6   7   5      372.75      311.02     13.29 o 
   7   7   5       37.21       33.09      8.71 o 
   8   7   5       15.11       14.11      8.15 o 
   9   7   5        0.02       -0.69      7.72 o 
  10   7   5        3.67       -4.49      8.00 o 
  11   7   5       43.31       34.32      9.72 o 
  12   7   5        1.50       -6.42      9.25 o 
  13   7   5       17.62       26.43      9.81 o 
  14   7   5       39.89       33.43     10.88 o 
  15   7   5       44.77       48.47     24.75 o 
  16   7   5        6.58      -13.69     13.69 o 
  17   7   5        4.65       -8.19     13.42 o 
  18   7   5        8.48        2.24     15.08 o 
 -17   8   5        1.06       -9.85     13.03 o 
 -16   8   5        5.41       -4.92     12.12 o 
 -15   8   5       20.84       29.12     12.90 o 
 -14   8   5       13.78       14.86     11.89 o 
 -13   8   5        3.00      -10.40     10.40 o 
 -12   8   5       16.90        5.71     10.92 o 
 -11   8   5       79.03       53.97     11.71 o 
 -10   8   5        0.11       -3.65     10.12 o 
  -9   8   5        3.73       -8.05      8.05 o 
  -8   8   5      376.79      368.27     19.24 o 
  -7   8   5      222.54      207.40     17.72 o 
  -6   8   5      150.99      194.66     15.89 o 
  -5   8   5       93.30       67.37      9.59 o 
  -4   8   5        0.08        2.94      7.15 o 
  -3   8   5      210.57      229.22     22.20 o 
  -2   8   5      537.75      507.22     15.98 o 
  -1   8   5      184.06      206.18     12.25 o 
   0   8   5      201.76      164.03     11.64 o 
   1   8   5      513.02      554.13     14.85 o 
   2   8   5      390.50      417.36     16.72 o 
   3   8   5        0.47       12.35     13.93 o 
   4   8   5       90.08       95.37     12.85 o 
   5   8   5       27.36       30.51     11.09 o 
   6   8   5       11.73       -6.30     10.27 o 
   7   8   5        1.77       -1.36     10.24 o 
   8   8   5        1.36       -4.34     13.75 o 
   9   8   5        0.96        0.02      8.82 o 
  10   8   5        0.00       -9.15      9.15 o 
  11   8   5       29.93       29.69     10.28 o 
  12   8   5       92.53       72.39     14.95 o 
  13   8   5       22.60       10.97     12.45 o 
  14   8   5       10.23       -2.00     13.53 o 
  15   8   5       13.75       29.14     15.29 o 
  16   8   5        5.13        4.54     14.26 o 
 -15   9   5        1.44      -13.58     13.58 o 
 -14   9   5        4.51        8.06     12.77 o 
 -13   9   5       24.87       34.93     23.63 o 
 -12   9   5       39.46       30.00     13.53 o 
 -11   9   5        6.19       -0.29     11.62 o 
 -10   9   5        0.00       -8.43     11.98 o 
  -9   9   5        9.91        0.60     11.93 o 
  -8   9   5       75.32       63.73     30.15 o 
  -7   9   5      321.43      342.33     18.95 o 
  -6   9   5      208.37      222.33     18.12 o 
  -5   9   5        4.19      -11.34     11.34 o 
  -4   9   5       94.92      111.74     11.06 o 
  -3   9   5       91.54       93.80     10.49 o 
  -2   9   5       25.83        4.34      8.10 o 
  -1   9   5       24.10       33.87      8.65 o 
   0   9   5      193.01      194.65     11.43 o 
   1   9   5      100.34      114.35     13.50 o 
   2   9   5        0.01       -3.61     15.71 o 
   3   9   5        8.35       12.35     11.65 o 
   4   9   5       40.91       48.93     11.91 o 
   5   9   5        0.44       -6.64     10.48 o 
   6   9   5      212.93      236.20     18.96 o 
   7   9   5      142.27      139.70     16.37 o 
   8   9   5       18.07       16.94     12.41 o 
   9   9   5        3.28        7.70     10.00 o 
  10   9   5        7.68       19.17     10.22 o 
  11   9   5       36.02       36.96     14.65 o 
  12   9   5        6.24       20.00     14.31 o 
  13   9   5        5.37        3.04     14.48 o 
  14   9   5        4.69        7.20     25.83 o 
 -12  10   5       16.49        9.58     14.39 o 
 -11  10   5        2.88        6.17     14.35 o 
 -10  10   5       12.35        9.23     16.19 o 
  -9  10   5       15.98       26.96     16.34 o 
  -8  10   5        5.66       -2.10     25.24 o 
  -7  10   5       12.61        4.05     13.42 o 
  -6  10   5       48.80       53.86     14.09 o 
  -5  10   5       20.59       10.06     13.11 o 
  -4  10   5       37.88       41.86     14.50 o 
  -3  10   5       15.49        9.10     13.22 o 
  -2  10   5       39.06       43.66     13.39 o 
  -1  10   5       56.07       57.35      9.96 o 
   0  10   5       74.56       79.64     10.30 o 
   1  10   5      175.66      208.60     15.49 o 
   2  10   5       14.61       14.81     11.39 o 
   3  10   5      149.19      148.58     15.03 o 
   4  10   5      104.66       80.15     14.12 o 
   5  10   5       15.37       11.69     12.98 o 
   6  10   5       99.85      125.11     17.28 o 
   7  10   5       28.35       30.64     13.75 o 
   8  10   5        0.28       10.71     13.26 o 
   9  10   5        0.73      -11.52     11.62 o 
  10  10   5        3.76       11.06     13.60 o 
  11  10   5        2.94      -13.27     13.27 o 
  -7  11   5      275.25      288.17     27.80 o 
  -6  11   5      135.80      157.11     19.87 o 
  -5  11   5       21.19       12.55     14.90 o 
  -4  11   5        0.01        6.97     14.55 o 
  -3  11   5       18.34       -1.09     12.57 o 
  -2  11   5       26.26       10.22     11.99 o 
  -1  11   5        3.84        3.33     12.00 o 
   0  11   5        7.73       -2.41     12.10 o 
   1  11   5       73.88       49.18     14.43 o 
   2  11   5      132.26      144.60     15.40 o 
   3  11   5      130.26      148.37     16.78 o 
   4  11   5       88.75      115.96     15.80 o 
   5  11   5        9.63       30.03     15.42 o 
   6  11   5       19.30       23.60     15.50 o 
 -24   0   6        0.00        7.23     23.97 o 
 -23   0   6        1.37      -20.58     20.58 o 
 -22   0   6        0.12      -14.95     21.87 o 
 -21   0   6        0.20      -16.81     16.81 o 
 -20   0   6       17.23       -2.78     18.17 o 
 -19   0   6       82.62       98.18     21.50 o 
 -18   0   6        9.10       -5.93     16.93 o 
 -17   0   6       34.89       33.18     10.34 o 
 -16   0   6      714.88      676.34     22.16 o 
 -15   0   6       73.30       72.17     10.70 o 
 -14   0   6      212.36      209.03     12.34 o 
 -13   0   6      198.54      184.23     12.32 o 
 -12   0   6        0.30        2.92      6.55 o 
 -11   0   6       63.04       66.80      8.35 o 
 -10   0   6        0.13       -3.76      5.47 o 
  -9   0   6      190.79      151.73     12.02 o 
  -8   0   6       10.29        7.53      5.25 o 
  -7   0   6     1141.61      952.29     22.81 o 
  -6   0   6       45.36       87.72      7.43 o 
  -5   0   6      220.76      273.55     10.49 o 
  -4   0   6     3004.45     2917.20     52.94 o 
  -3   0   6     4801.30     5491.98     93.57 o 
  -2   0   6      751.06      849.15     29.35 o 
  -1   0   6      520.80      540.54     15.59 o 
   0   0   6        0.13       17.49      5.18 o 
   1   0   6     1428.37     1104.75     33.18 o 
   2   0   6      534.50      656.78     17.89 o 
   3   0   6        1.44        1.10      5.10 o 
   4   0   6       17.09        2.64      5.00 o 
   5   0   6       19.16       -3.59      3.59 o 
   6   0   6      315.77      214.47      7.87 o 
   7   0   6       62.45       69.41      7.17 o 
   8   0   6        6.67       27.10      5.31 o 
   9   0   6      342.72      516.21     15.98 o 
  10   0   6      204.72      139.06     11.28 o 
  11   0   6        2.70       -5.55      5.74 o 
  12   0   6       16.35       13.83      6.74 o 
  13   0   6       20.68       12.11      7.31 o 
  14   0   6       81.65       98.99     13.54 o 
  15   0   6       29.93       28.92     11.97 o 
  16   0   6      136.55      156.62     33.40 o 
  17   0   6       44.96       35.52     13.65 o 
  18   0   6       63.51       21.53     14.15 o 
  19   0   6       40.14       47.05     28.95 o 
  20   0   6        0.06      -10.87     23.91 o 
 -24   1   6        0.42       -1.26     17.80 o 
 -23   1   6        1.35       -9.24     15.67 o 
 -22   1   6        0.23       -5.65     14.86 o 
 -21   1   6       23.38       12.78     13.46 o 
 -20   1   6        3.84        0.19     12.57 o 
 -19   1   6      197.78      233.23     23.67 o 
 -18   1   6        1.72       -3.39      7.84 o 
 -17   1   6        0.48       -6.99      6.99 o 
 -16   1   6       33.17       16.37      6.45 o 
 -15   1   6      435.84      421.69     12.04 o 
 -14   1   6       17.67        9.39      6.39 o 
 -13   1   6      238.20      256.33      9.36 o 
 -12   1   6        5.35        2.26      4.80 o 
 -11   1   6       43.66       74.72      8.54 o 
 -10   1   6      388.79      335.13      9.45 o 
  -9   1   6      126.42      157.35      6.80 o 
  -8   1   6     1106.12     1192.46     22.02 o 
  -7   1   6      244.04      305.58      8.36 o 
  -6   1   6     1248.97     1435.80     21.50 o 
  -5   1   6       73.58       55.78      4.51 o 
  -4   1   6     1682.34     1622.17     20.48 o 
  -3   1   6      641.64      697.20     10.74 o 
  -2   1   6      894.10      902.97     14.69 o 
  -1   1   6     1493.77     1427.96     20.71 o 
   0   1   6      193.15      258.10     12.57 o 
   1   1   6       46.94       54.82      4.79 o 
   2   1   6      449.91      394.17      8.45 o 
   3   1   6       18.90       28.84      5.06 o 
   4   1   6     1742.93     2040.94     29.17 o 
   5   1   6     2856.88     2786.59     37.86 o 
   6   1   6      302.14      277.42      6.92 o 
   7   1   6        7.32       11.10      3.24 o 
   8   1   6      959.48     1012.84     14.01 o 
   9   1   6      392.74      397.36      8.23 o 
  10   1   6       11.88        2.23      3.90 o 
  11   1   6       93.71       87.81      5.67 o 
  12   1   6       31.16       29.68      5.04 o 
  13   1   6      214.25      190.84      9.07 o 
  14   1   6      226.36      293.77      9.98 o 
  15   1   6      171.66      224.44     14.17 o 
  16   1   6      280.73      244.21     12.49 o 
  17   1   6        4.19       -4.57      8.65 o 
  18   1   6        0.05       -3.67     10.63 o 
  19   1   6       17.55       10.43     14.92 o 
  20   1   6       13.31      -15.25     15.25 o 
  21   1   6        0.52       -5.00     29.41 o 
 -23   2   6        8.16       25.13     17.53 o 
 -22   2   6        2.96        3.79     25.46 o 
 -21   2   6        1.90       15.34     14.73 o 
 -20   2   6       45.36       19.80     10.01 o 
 -19   2   6       45.21       53.57     10.77 o 
 -18   2   6        1.13        8.20      8.72 o 
 -17   2   6       41.83       15.10      8.07 o 
 -16   2   6       58.68       80.39      9.78 o 
 -15   2   6      108.83      124.92     10.75 o 
 -14   2   6      138.73      185.57     12.81 o 
 -13   2   6      140.97      168.53      8.31 o 
 -12   2   6       28.18       36.41      7.76 o 
 -11   2   6        0.20       -1.17      4.27 o 
 -10   2   6      123.60      153.55      7.30 o 
  -9   2   6      162.25      129.79      6.63 o 
  -8   2   6       56.38       66.39      5.56 o 
  -7   2   6      733.83      650.68     12.84 o 
  -6   2   6        4.80       -0.24      3.77 o 
  -5   2   6      903.24     1078.81     15.43 o 
  -4   2   6      254.91      316.83      7.18 o 
  -3   2   6      237.53      184.75      5.43 o 
  -2   2   6     6167.03     7166.68     77.03 o 
  -1   2   6     3339.41     3570.30     45.68 o 
   0   2   6      225.79      142.13      5.77 o 
   1   2   6       43.87        7.80      4.13 o 
   2   2   6      114.58      167.36      7.59 o 
   3   2   6       40.33       24.25      4.68 o 
   4   2   6       75.43       38.71      5.47 o 
   5   2   6      731.55      857.48     13.24 o 
   6   2   6      291.81      291.86      7.23 o 
   7   2   6        0.44        5.15      3.51 o 
   8   2   6        0.00       -1.37      3.39 o 
   9   2   6      104.95      143.71      6.01 o 
  10   2   6        0.51       -3.88      3.88 o 
  11   2   6        0.06       -3.59      4.87 o 
  12   2   6        2.40       -1.48      5.29 o 
  13   2   6        3.09       -5.74      5.74 o 
  14   2   6       63.34       85.99      8.07 o 
  15   2   6       96.13       78.88      8.48 o 
  16   2   6        2.31        2.15      7.24 o 
  17   2   6        0.14      -11.06     11.06 o 
  18   2   6       17.29        7.84     14.27 o 
  19   2   6        0.00      -11.67     14.44 o 
  20   2   6        0.18       18.37     16.67 o 
  21   2   6       28.24       21.79     17.21 o 
  22   2   6       14.51       32.50     30.09 o 
 -23   3   6        6.11        9.64     20.30 o 
 -22   3   6        7.56      -10.96     15.22 o 
 -21   3   6       34.65       29.95     11.15 o 
 -20   3   6       51.78       50.90     11.75 o 
 -19   3   6        0.54        4.09      9.00 o 
 -18   3   6       24.11       20.24      9.66 o 
 -17   3   6        4.48       -4.68      8.30 o 
 -16   3   6        3.07       -3.00      7.95 o 
 -15   3   6      186.02      216.13     12.14 o 
 -14   3   6        8.21        3.13      7.43 o 
 -13   3   6      188.36      189.13     12.00 o 
 -12   3   6      377.87      395.54     11.33 o 
 -11   3   6      181.72      160.30      7.66 o 
 -10   3   6      290.79      304.48     11.44 o 
  -9   3   6     1403.66     1421.35     31.45 o 
  -8   3   6     1417.53     1556.13     24.26 o 
  -7   3   6        5.33        5.40      3.61 o 
  -6   3   6        9.46        4.11      3.40 o 
  -5   3   6      249.47      208.33      6.24 o 
  -4   3   6        0.40        1.29      3.50 o 
  -3   3   6      172.99      250.96      7.73 o 
  -2   3   6      265.69      366.78     29.33 o 
  -1   3   6      689.82      671.43     13.04 o 
   0   3   6      946.49      976.98     16.80 o 
   1   3   6     1085.79     1206.03     16.96 o 
   2   3   6      939.02     1007.06     16.43 o 
   3   3   6      569.31      532.26     10.87 o 
   4   3   6      409.90      421.15      9.47 o 
   5   3   6      471.64      423.50      9.73 o 
   6   3   6      138.87      114.46      6.71 o 
   7   3   6       39.43       27.26      4.62 o 
   8   3   6        4.98       -3.93      3.93 o 
   9   3   6      131.24       89.59      9.10 o 
  10   3   6      138.79      172.02      9.90 o 
  11   3   6       13.97        6.43      5.67 o 
  12   3   6        7.53       11.19      5.91 o 
  13   3   6        0.09       -0.67      6.00 o 
  14   3   6       80.22       89.13      8.52 o 
  15   3   6        9.52       -3.13      7.71 o 
  16   3   6        9.56      -11.43     11.43 o 
  17   3   6        2.99       -9.98     14.41 o 
  18   3   6        1.68      -14.37     14.37 o 
  19   3   6       15.93        2.02     15.48 o 
  20   3   6       69.12       81.06     18.70 o 
  21   3   6       71.47       76.18     19.15 o 
 -22   4   6       29.96       21.48     16.97 o 
 -21   4   6       16.77       45.64     12.24 o 
 -20   4   6        0.09       -3.35     10.56 o 
 -19   4   6       20.23       16.00     10.81 o 
 -18   4   6        3.42        7.35      9.58 o 
 -17   4   6       31.80       -4.26      8.74 o 
 -16   4   6       33.69        9.16      9.12 o 
 -15   4   6      683.79      683.03     19.90 o 
 -14   4   6       21.76       16.64      8.24 o 
 -13   4   6      545.97      613.62     17.83 o 
 -12   4   6       46.13       40.53      8.47 o 
 -11   4   6        7.06        3.99      5.28 o 
 -10   4   6        7.51       18.31      5.65 o 
  -9   4   6       79.37       48.31      9.27 o 
  -8   4   6      101.25       73.84      6.54 o 
  -7   4   6       46.04       29.57      4.48 o 
  -6   4   6     1091.05     1119.66     16.80 o 
  -5   4   6     1436.14     1632.56     29.84 o 
  -4   4   6     1480.72     1648.71     28.76 o 
  -3   4   6     1146.43     1180.78     22.65 o 
  -2   4   6     2996.27     3105.30     48.34 o 
  -1   4   6     1370.13     1454.36     30.52 o 
   0   4   6      150.05      133.81      8.88 o 
   1   4   6      440.31      520.49     17.53 o 
   2   4   6       66.82       36.78      4.82 o 
   3   4   6       48.08       57.19      5.43 o 
   4   4   6      159.94      166.62      6.89 o 
   5   4   6      273.60      287.96      8.70 o 
   6   4   6        1.50        3.61      4.52 o 
   7   4   6        9.46        3.96      4.72 o 
   8   4   6       57.19       63.52      7.55 o 
   9   4   6        0.75       -5.99      5.99 o 
  10   4   6       29.71       29.03      7.51 o 
  11   4   6       54.55       61.25      9.21 o 
  12   4   6        1.52        0.97      7.37 o 
  13   4   6       13.65       34.61     22.15 o 
  14   4   6       12.94        1.71      8.91 o 
  15   4   6       24.93        9.33      9.27 o 
  16   4   6       26.14       31.68     10.67 o 
  17   4   6        1.62        0.25     10.62 o 
  18   4   6        2.56        6.17     14.33 o 
  19   4   6        9.41       13.33     12.22 o 
  20   4   6        3.23        2.02     18.43 o 
  21   4   6       26.01       13.56     29.19 o 
 -21   5   6        3.90       -3.51     10.77 o 
 -20   5   6        0.18        6.38     13.35 o 
 -19   5   6        0.00       -3.07     10.98 o 
 -18   5   6       19.11        0.53     11.19 o 
 -17   5   6        3.69        5.44      9.84 o 
 -16   5   6       51.13       50.00     10.32 o 
 -15   5   6       20.13       16.71      8.99 o 
 -14   5   6        9.40       19.75      9.07 o 
 -13   5   6       10.03       -2.17      7.80 o 
 -12   5   6      305.46      240.27     12.08 o 
 -11   5   6       46.99       18.47      7.55 o 
 -10   5   6        9.52        9.94      6.07 o 
  -9   5   6       92.07      102.27      7.86 o 
  -8   5   6      204.44      180.24      8.72 o 
  -7   5   6      513.17      495.21     14.05 o 
  -6   5   6       59.94       82.52      6.69 o 
  -5   5   6      362.89      317.18      9.61 o 
  -4   5   6       46.21       91.35      6.89 o 
  -3   5   6      578.97      720.74     14.80 o 
  -2   5   6      232.14      184.46      7.89 o 
  -1   5   6       23.32       17.21      5.16 o 
   0   5   6      131.99      120.37      7.59 o 
   1   5   6      379.09      512.36     10.96 o 
   2   5   6      118.93      102.06      7.06 o 
   3   5   6       74.67       64.33      6.48 o 
   4   5   6      225.38      227.38     11.89 o 
   5   5   6      197.42      204.88     10.12 o 
   6   5   6       74.15       71.20      6.94 o 
   7   5   6      180.88      158.41     13.26 o 
   8   5   6       53.48       52.92      7.99 o 
   9   5   6       20.51        9.06      7.31 o 
  10   5   6       23.29       27.10     10.64 o 
  11   5   6        2.24       -9.01      9.01 o 
  12   5   6      110.04      111.72     13.86 o 
  13   5   6      130.80      117.20     14.14 o 
  14   5   6        3.26       -2.72     10.74 o 
  15   5   6       43.32       37.37     15.51 o 
  16   5   6       43.79       34.14     12.63 o 
  17   5   6        0.49        6.39     12.63 o 
  18   5   6       11.41        8.08     13.86 o 
  19   5   6       35.32       27.34     15.62 o 
  20   5   6       54.75       46.17     17.59 o 
 -20   6   6        0.01       20.25     12.28 o 
 -19   6   6        9.32       13.28     11.54 o 
 -18   6   6        3.40       -2.63      8.27 o 
 -17   6   6        0.63      -10.34     10.34 o 
 -16   6   6        8.47        8.31     10.22 o 
 -15   6   6       54.16       65.25     11.61 o 
 -14   6   6       19.96       21.43      9.85 o 
 -13   6   6      609.08      556.01     18.42 o 
 -12   6   6      174.86      161.29     12.72 o 
 -11   6   6        2.60        3.58      8.26 o 
 -10   6   6       16.67       12.26      8.98 o 
  -9   6   6       30.46       22.52      9.10 o 
  -8   6   6       13.76       15.14      6.78 o 
  -7   6   6       18.16        1.67      6.28 o 
  -6   6   6        0.49       -1.48      6.37 o 
  -5   6   6      208.54      221.68     12.27 o 
  -4   6   6      294.19      301.84     17.03 o 
  -3   6   6      121.33       76.31      7.13 o 
  -2   6   6        2.05       -1.15      5.13 o 
  -1   6   6      210.57      160.84      8.68 o 
   0   6   6      318.76      342.39     10.77 o 
   1   6   6        0.86       -1.37      4.96 o 
   2   6   6        2.31        0.20      5.38 o 
   3   6   6       22.25        3.61      5.59 o 
   4   6   6      388.66      451.40     12.08 o 
   5   6   6      841.43      727.74     15.64 o 
   6   6   6      877.32      821.55     20.28 o 
   7   6   6       58.84       48.60      8.92 o 
   8   6   6        1.54       -1.59      7.26 o 
   9   6   6        0.72       -6.94      6.94 o 
  10   6   6        0.59      -15.66     15.66 o 
  11   6   6       28.49       40.77     12.07 o 
  12   6   6        4.06       -5.48     10.29 o 
  13   6   6        5.54        5.86     12.60 o 
  14   6   6       21.40        0.01     17.27 o 
  15   6   6        1.95      -12.70     12.70 o 
  16   6   6       22.22       13.23     13.10 o 
  17   6   6       66.51       64.67     16.51 o 
  18   6   6       38.54       62.21     33.27 o 
  19   6   6        6.46       18.10     16.48 o 
 -19   7   6       58.01       35.05     13.00 o 
 -18   7   6       10.08        6.13     12.21 o 
 -17   7   6        2.14        3.05     10.78 o 
 -16   7   6       15.02       19.99     15.20 o 
 -15   7   6       24.13       13.41     11.46 o 
 -14   7   6        7.72       -4.16     14.15 o 
 -13   7   6       28.70       20.03     26.97 o 
 -12   7   6      191.41      224.14     18.28 o 
 -11   7   6      124.92      130.04     15.31 o 
 -10   7   6      122.30      158.80     15.71 o 
  -9   7   6      329.89      306.91     17.18 o 
  -8   7   6      323.21      282.47     15.68 o 
  -7   7   6      417.77      440.50     14.91 o 
  -6   7   6      445.45      465.51     14.96 o 
  -5   7   6      625.22      529.95     21.70 o 
  -4   7   6      124.57      150.70     14.21 o 
  -3   7   6      310.94      323.06     18.28 o 
  -2   7   6      666.55      596.36     24.80 o 
  -1   7   6      393.46      412.83     12.29 o 
   0   7   6      190.35      208.29      9.89 o 
   1   7   6      232.16      217.62      9.24 o 
   2   7   6      967.21     1010.27     19.72 o 
   3   7   6     1310.06     1169.01     30.50 o 
   4   7   6      120.54      169.08     11.68 o 
   5   7   6        0.00       -6.95      7.41 o 
   6   7   6      116.70      137.85     15.67 o 
   7   7   6      472.89      426.52     18.12 o 
   8   7   6      213.09      212.12     13.67 o 
   9   7   6        0.12       -3.04      9.67 o 
  10   7   6       61.17       48.28     15.05 o 
  11   7   6      182.78      165.15     31.08 o 
  12   7   6      209.43      186.40     17.52 o 
  13   7   6       77.02       90.90     14.53 o 
  14   7   6        0.06        9.83     12.46 o 
  15   7   6       16.52       14.77     14.12 o 
  16   7   6        3.54       19.67     24.90 o 
  17   7   6        0.97        9.18     16.08 o 
 -17   8   6        0.90        2.16     12.69 o 
 -16   8   6        2.26        7.00     12.64 o 
 -15   8   6        1.78      -11.64     11.64 o 
 -14   8   6        0.48       -6.20     11.17 o 
 -13   8   6       84.00       69.37     10.79 o 
 -12   8   6       88.82       86.85     16.11 o 
 -11   8   6        0.58       -1.08     10.97 o 
 -10   8   6       41.30       22.51     12.31 o 
  -9   8   6        6.57       -4.44     10.39 o 
  -8   8   6       18.07       -0.79     17.27 o 
  -7   8   6       39.37       39.01     12.43 o 
  -6   8   6       42.76       35.77     10.92 o 
  -5   8   6      315.76      320.34     13.85 o 
  -4   8   6      933.28      966.20     29.05 o 
  -3   8   6     1297.04     1139.50     25.61 o 
  -2   8   6      788.63      833.89     18.61 o 
  -1   8   6      776.11      699.18     22.62 o 
   0   8   6      716.81      773.43     16.15 o 
   1   8   6      270.07      264.03     10.61 o 
   2   8   6       65.33       62.50      8.89 o 
   3   8   6        0.78        3.80      8.03 o 
   4   8   6      157.49      214.13     13.62 o 
   5   8   6      745.51      659.95     19.96 o 
   6   8   6      415.33      406.67     16.20 o 
   7   8   6       23.62       17.52     11.55 o 
   8   8   6        5.50       -9.28     10.58 o 
   9   8   6       13.06       11.14     11.95 o 
  10   8   6        0.21        1.17     11.19 o 
  11   8   6        6.58        5.44     21.44 o 
  12   8   6        0.01      -12.65     12.65 o 
  13   8   6        2.31        1.69     13.82 o 
  14   8   6        2.89       -2.99     13.51 o 
  15   8   6        3.44       18.73     27.37 o 
 -14   9   6        0.68       -8.49     12.78 o 
 -13   9   6        4.53       11.38     17.92 o 
 -12   9   6       57.56       68.77     14.08 o 
 -11   9   6       36.27       48.94     21.53 o 
 -10   9   6        1.88       -7.09     11.78 o 
  -9   9   6       22.69       30.55     12.60 o 
  -8   9   6       32.46       16.39      9.12 o 
  -7   9   6       16.32       -8.93     11.40 o 
  -6   9   6        4.20       -9.40     11.03 o 
  -5   9   6        1.69        1.19     12.10 o 
  -4   9   6        0.00       -6.08     10.00 o 
  -3   9   6       18.45       13.46      8.86 o 
  -2   9   6       79.08       66.31     11.05 o 
  -1   9   6      201.81      199.93     12.22 o 
   0   9   6      135.74      165.53     10.71 o 
   1   9   6       16.99       27.35      8.94 o 
   2   9   6       38.37       44.12      9.38 o 
   3   9   6      118.21      153.06     20.42 o 
   4   9   6       30.14       26.34     10.13 o 
   5   9   6       10.81        0.16     10.15 o 
   6   9   6       48.02       54.94     14.06 o 
   7   9   6       25.25       19.20     16.62 o 
   8   9   6        3.02      -12.38     12.38 o 
   9   9   6        6.65      -11.57     11.57 o 
  10   9   6        1.57        2.98     14.15 o 
  11   9   6        4.00       11.06     13.26 o 
  12   9   6        0.87      -13.50     13.50 o 
  13   9   6        0.48        2.04     16.00 o 
 -11  10   6       34.07       34.54     14.15 o 
 -10  10   6       30.74       14.78     12.88 o 
  -9  10   6        9.46        7.42     12.38 o 
  -8  10   6       12.12        8.54     12.48 o 
  -7  10   6        2.57        0.28     14.15 o 
  -6  10   6        3.10       17.41     13.31 o 
  -5  10   6        0.45      -12.51     12.51 o 
  -4  10   6       51.43       28.37     12.74 o 
  -3  10   6      115.29      145.13     22.74 o 
  -2  10   6       48.96       45.47     10.34 o 
  -1  10   6       40.53       38.79      9.60 o 
   0  10   6      128.79      167.18     11.25 o 
   1  10   6      142.11      149.36     13.08 o 
   2  10   6       16.47       23.49     10.12 o 
   3  10   6        2.22       -0.85      9.71 o 
   4  10   6        0.03        3.68     12.73 o 
   5  10   6       21.10       25.91     25.61 o 
   6  10   6       79.87       96.81     16.01 o 
   7  10   6       43.46       30.42     14.08 o 
   8  10   6        3.39       24.93     14.86 o 
   9  10   6        6.84        2.89     21.22 o 
  -5  11   6       45.09       51.91     22.37 o 
  -4  11   6       29.54       18.77     14.64 o 
  -3  11   6        3.76       -7.69     14.11 o 
  -2  11   6       21.89       28.43     13.38 o 
  -1  11   6       34.37       58.05     14.18 o 
   0  11   6       18.48       16.86     15.78 o 
   1  11   6       32.10       28.76     24.82 o 
   2  11   6       38.88       53.73     14.13 o 
   3  11   6       41.14       46.61     13.11 o 
   4  11   6       53.42       48.21     13.75 o 
 -23   1   7        1.65       -7.10     15.54 o 
 -22   1   7       23.69       11.97     19.80 o 
 -21   1   7        4.34      -14.15     14.15 o 
 -20   1   7       69.72       58.58     14.64 o 
 -19   1   7        0.96       -3.16      8.80 o 
 -18   1   7        7.46       -6.92     12.74 o 
 -17   1   7       76.50       40.59     15.48 o 
 -16   1   7       44.12       59.56      8.05 o 
 -15   1   7       79.63       71.58      8.35 o 
 -14   1   7       27.41       26.45      6.77 o 
 -13   1   7        0.82       -1.06      5.67 o 
 -12   1   7       48.15       31.97      6.08 o 
 -11   1   7       28.28       18.76      5.51 o 
 -10   1   7        4.45       -3.35      4.62 o 
  -9   1   7        6.31        1.12      4.19 o 
  -8   1   7      388.62      363.78      9.76 o 
  -7   1   7      395.74      367.90      9.50 o 
  -6   1   7       29.07       31.59      5.19 o 
  -5   1   7     1086.96     1222.32     19.08 o 
  -4   1   7     1939.19     1987.32     24.67 o 
  -3   1   7      569.90      667.12     10.81 o 
  -2   1   7      194.45      224.73      6.97 o 
  -1   1   7      926.71     1026.11     16.61 o 
   0   1   7       18.61       16.92      3.55 o 
   1   1   7      386.48      360.21     10.85 o 
   2   1   7      802.05      853.12     15.84 o 
   3   1   7      454.10      541.54     12.08 o 
   4   1   7       93.94       86.27      6.30 o 
   5   1   7       50.16       32.09      8.50 o 
   6   1   7      114.15      142.02      9.56 o 
   7   1   7        1.28        1.38      3.74 o 
   8   1   7       33.71       47.39      4.55 o 
   9   1   7        8.88        4.71      4.05 o 
  10   1   7       36.16       20.98      5.19 o 
  11   1   7       33.94       43.08      6.55 o 
  12   1   7       25.33       16.49      5.51 o 
  13   1   7        0.92       -6.50      6.50 o 
  14   1   7       24.55       33.52      7.83 o 
  15   1   7       29.69        4.56     19.22 o 
  16   1   7        2.54      -13.03     13.03 o 
  17   1   7       22.74       25.54     15.05 o 
  18   1   7        7.16        9.75     19.49 o 
  19   1   7       12.77       -7.53     16.90 o 
  20   1   7        5.14      -12.23     22.43 o 
  21   1   7        1.39      -24.78     24.78 o 
 -23   2   7       99.09      129.25     19.85 o 
 -22   2   7      122.22      157.55     34.82 o 
 -21   2   7      200.79      195.31     21.05 o 
 -20   2   7      312.07      349.35     16.39 o 
 -19   2   7      167.81      187.80     14.53 o 
 -18   2   7        0.13       -5.42      9.18 o 
 -17   2   7       50.11       65.06     10.55 o 
 -16   2   7       12.64       -0.01      8.23 o 
 -15   2   7        3.47       -6.48      6.48 o 
 -14   2   7      503.33      483.52     13.26 o 
 -13   2   7      242.65      259.46      9.98 o 
 -12   2   7      514.81      529.50     13.64 o 
 -11   2   7      298.37      303.78     13.89 o 
 -10   2   7      167.50      166.98      7.92 o 
  -9   2   7       80.00      103.75     10.60 o 
  -8   2   7        4.46       13.84      4.57 o 
  -7   2   7      295.26      300.60      8.93 o 
  -6   2   7      690.57      710.60     18.03 o 
  -5   2   7      459.51      427.25      8.98 o 
  -4   2   7      737.40      789.57     12.71 o 
  -3   2   7      174.61      151.50      5.46 o 
  -2   2   7       51.14       62.03      5.34 o 
  -1   2   7     1175.36     1161.14     18.83 o 
   0   2   7     2935.57     3143.27     41.58 o 
   1   2   7      923.20     1045.87     17.52 o 
   2   2   7      107.50       91.96      8.75 o 
   3   2   7       58.28       88.34      9.32 o 
   4   2   7      399.45      354.34     13.73 o 
   5   2   7      637.19      644.74     13.75 o 
   6   2   7      518.55      536.87     12.60 o 
   7   2   7      320.38      311.47      9.72 o 
   8   2   7      196.61      165.86      7.85 o 
   9   2   7       15.75        9.23      5.44 o 
  10   2   7       17.58       10.42      5.39 o 
  11   2   7       13.63        7.85      6.82 o 
  12   2   7      184.55      201.72     11.39 o 
  13   2   7      215.74      239.18     11.02 o 
  14   2   7       27.10       16.06      7.87 o 
  15   2   7       11.82       -1.96      8.06 o 
  16   2   7       10.31        9.12      8.50 o 
  17   2   7       30.22       51.38     16.26 o 
  18   2   7        4.54       18.00     16.16 o 
  19   2   7        0.20        0.62     26.20 o 
  20   2   7        1.87      -14.21     24.04 o 
  21   2   7       10.77      -27.12     27.56 o 
 -22   3   7       57.83       56.99     18.31 o 
 -21   3   7        9.06       16.05     17.12 o 
 -20   3   7        0.03       -8.28     16.50 o 
 -19   3   7        2.51      -10.84     13.84 o 
 -18   3   7        4.64       -7.85      8.31 o 
 -17   3   7      371.23      366.81     15.79 o 
 -16   3   7      391.95      413.90     16.33 o 
 -15   3   7      172.09      184.32     12.29 o 
 -14   3   7      117.99      103.64     11.03 o 
 -13   3   7       32.67       35.43      6.85 o 
 -12   3   7      178.41      184.04      9.26 o 
 -11   3   7       27.36       30.96      6.06 o 
 -10   3   7      197.93      187.94     16.85 o 
  -9   3   7      157.32      168.89      8.88 o 
  -8   3   7      543.25      577.90     13.05 o 
  -7   3   7        6.80        5.74      3.99 o 
  -6   3   7      281.05      310.87      8.01 o 
  -5   3   7      281.89      329.12      8.10 o 
  -4   3   7      188.39      226.02     10.99 o 
  -3   3   7      261.34      365.04      9.59 o 
  -2   3   7       81.81       70.61      6.02 o 
  -1   3   7       16.72       34.77      5.01 o 
   0   3   7      124.37      119.12      6.99 o 
   1   3   7       77.26       87.17      5.52 o 
   2   3   7      113.22      114.09      5.81 o 
   3   3   7      157.12      182.66      6.48 o 
   4   3   7       15.43       10.20      3.97 o 
   5   3   7      267.68      246.57      9.96 o 
   6   3   7      160.88      169.88      8.68 o 
   7   3   7        7.53        2.25      5.94 o 
   8   3   7      113.29      116.73     11.47 o 
   9   3   7      241.99      201.10      9.88 o 
  10   3   7       53.39      101.39     12.08 o 
  11   3   7        4.91       -6.07      8.45 o 
  12   3   7       29.37       17.59     10.02 o 
  13   3   7       18.85       26.74      8.16 o 
  14   3   7       60.14       65.93      9.53 o 
  15   3   7      103.52      124.19     11.31 o 
  16   3   7        2.97        7.80      8.66 o 
  17   3   7       61.32       48.74     10.72 o 
  18   3   7       25.75       -9.64     23.05 o 
  19   3   7       20.60       12.98     26.57 o 
  20   3   7        9.04       -9.33     24.41 o 
 -22   4   7      140.63      142.46     16.30 o 
 -21   4   7      133.54      137.55     15.48 o 
 -20   4   7      172.09      205.26     16.81 o 
 -19   4   7       34.10       21.07     11.60 o 
 -18   4   7        3.75       -5.61     11.70 o 
 -17   4   7        5.58       11.39     10.32 o 
 -16   4   7        1.53       -3.84      8.99 o 
 -15   4   7        0.01       -8.59      8.59 o 
 -14   4   7       13.36        5.94      7.89 o 
 -13   4   7        5.33       -0.15      7.79 o 
 -12   4   7       85.31      142.12      9.58 o 
 -11   4   7      164.77      179.96      9.69 o 
 -10   4   7        1.28        4.18      5.83 o 
  -9   4   7       30.71        3.34      5.48 o 
  -8   4   7       25.73       60.46      6.44 o 
  -7   4   7       11.97        1.13      4.78 o 
  -6   4   7      260.09      350.44      8.77 o 
  -5   4   7        6.71        0.15      4.56 o 
  -4   4   7      591.38      532.62     14.05 o 
  -3   4   7      328.76      321.69     11.20 o 
  -2   4   7        5.93        5.94      4.67 o 
  -1   4   7       51.22       35.50      5.38 o 
   0   4   7       62.17      104.19      7.45 o 
   1   4   7        6.57        1.28      3.98 o 
   2   4   7        5.97       -0.81      4.39 o 
   3   4   7       31.89        4.31      4.78 o 
   4   4   7       67.39       93.53      6.67 o 
   5   4   7       22.65       32.38      8.74 o 
   6   4   7        4.93       -5.64      5.64 o 
   7   4   7       89.75      115.42     11.01 o 
   8   4   7       62.68       40.62      9.61 o 
   9   4   7       64.37       78.33     11.22 o 
  10   4   7       74.66       89.50     11.82 o 
  11   4   7       45.95       33.80     10.36 o 
  12   4   7      113.77      113.51     13.39 o 
  13   4   7      132.74      141.16     15.24 o 
  14   4   7        0.29      -17.07     21.78 o 
  15   4   7       15.89       14.86     12.24 o 
  16   4   7        4.34        5.41     12.34 o 
  17   4   7        1.16       -6.29     11.51 o 
  18   4   7       17.63       -2.98     12.18 o 
  19   4   7        1.88      -24.84     24.84 o 
  20   4   7       10.99       -1.54     26.88 o 
 -21   5   7        1.14       -4.11     10.28 o 
 -20   5   7        5.48       -9.30     12.50 o 
 -19   5   7        5.00      -11.09     11.09 o 
 -18   5   7       19.27       27.26     11.76 o 
 -17   5   7        9.91        3.56     10.06 o 
 -16   5   7       95.76       93.34     14.39 o 
 -15   5   7      168.42      161.95     13.94 o 
 -14   5   7       42.25       45.96      9.95 o 
 -13   5   7        9.71       25.32      9.01 o 
 -12   5   7       21.42       33.37      8.62 o 
 -11   5   7        8.35        8.93      8.02 o 
 -10   5   7       81.24       99.22      8.50 o 
  -9   5   7       17.68       -2.48      5.83 o 
  -8   5   7      171.81      197.12     11.17 o 
  -7   5   7       64.08       84.48     16.20 o 
  -6   5   7        0.44       -2.79      5.77 o 
  -5   5   7      164.81      199.67      8.43 o 
  -4   5   7       26.46       18.58      5.44 o 
  -3   5   7      214.14      173.48      8.17 o 
  -2   5   7       37.45       33.07      8.22 o 
  -1   5   7       41.30       37.75      5.84 o 
   0   5   7       72.76       63.17      6.80 o 
   1   5   7      108.31      136.63      7.47 o 
   2   5   7        0.01        5.06      5.36 o 
   3   5   7        7.36       15.63      5.50 o 
   4   5   7      651.61      652.68     21.82 o 
   5   5   7      337.91      331.51     23.64 o 
   6   5   7       31.50       33.61      7.45 o 
   7   5   7       44.43       39.73     10.02 o 
   8   5   7        7.20       18.27      9.63 o 
   9   5   7       64.87       52.87     11.05 o 
  10   5   7      200.94      235.89     14.94 o 
  11   5   7      299.77      303.42     17.11 o 
  12   5   7      218.02      195.66     25.77 o 
  13   5   7       30.30       20.51     11.38 o 
  14   5   7        7.52       16.71     12.17 o 
  15   5   7        4.60       10.28     22.46 o 
  16   5   7        3.08       -9.25     12.95 o 
  17   5   7        3.37       28.39     14.62 o 
  18   5   7        1.06        2.95     15.15 o 
  19   5   7        1.96       20.38     16.26 o 
 -19   6   7        0.00      -11.85     11.85 o 
 -18   6   7        4.83      -11.61     11.61 o 
 -17   6   7        9.26        2.11     11.14 o 
 -16   6   7       58.94       63.79     11.68 o 
 -15   6   7       16.56        8.40     10.23 o 
 -14   6   7       37.03       40.57     10.30 o 
 -13   6   7       65.70       39.53     10.39 o 
 -12   6   7        0.04       -6.60      8.69 o 
 -11   6   7       39.40       18.84     10.64 o 
 -10   6   7        8.54       -0.16      8.96 o 
  -9   6   7        4.80        0.40      7.15 o 
  -8   6   7        5.18        7.96      7.17 o 
  -7   6   7        3.16       -6.55      6.55 o 
  -6   6   7      173.27      165.71     15.01 o 
  -5   6   7      152.12      197.26     11.59 o 
  -4   6   7      394.14      415.66     12.13 o 
  -3   6   7      534.16      482.09     17.43 o 
  -2   6   7       64.39       73.29      7.96 o 
  -1   6   7       10.12        8.40      5.83 o 
   0   6   7      286.32      293.21     11.45 o 
   1   6   7      604.38      572.25     12.79 o 
   2   6   7       77.25       98.62      9.52 o 
   3   6   7      248.90      247.53     11.21 o 
   4   6   7      874.13      888.02     34.11 o 
   5   6   7      184.94      187.91     35.13 o 
   6   6   7      298.69      250.06     15.50 o 
   7   6   7      779.36      778.34     25.62 o 
   8   6   7      333.44      296.18     28.70 o 
   9   6   7       40.90       59.32     12.37 o 
  10   6   7        6.84        5.75     11.07 o 
  11   6   7        1.00       -9.46     10.37 o 
  12   6   7       22.43        8.58     11.91 o 
  13   6   7       58.11       46.71     14.00 o 
  14   6   7        0.14        2.03     12.46 o 
  15   6   7       17.78        0.66     12.37 o 
  16   6   7       22.06       11.28     14.21 o 
  17   6   7       36.21       20.29     16.37 o 
  18   6   7       12.12        8.30     15.73 o 
 -18   7   7        3.21        1.16     10.26 o 
 -17   7   7       59.25       54.21     12.66 o 
 -16   7   7       28.44       19.15     11.98 o 
 -15   7   7        2.28       -2.18     12.78 o 
 -14   7   7       50.29       41.48     13.88 o 
 -13   7   7       12.54        4.32     15.01 o 
 -12   7   7        1.60      -12.67     12.67 o 
 -11   7   7       25.34       -1.25     14.37 o 
 -10   7   7      148.57      175.04     17.05 o 
  -9   7   7        9.28        1.11     10.12 o 
  -8   7   7        4.24       -0.85     11.68 o 
  -7   7   7        5.00       -6.58      7.37 o 
  -6   7   7       69.16       69.47      9.57 o 
  -5   7   7      108.41      142.64     13.90 o 
  -4   7   7      278.39      251.56     12.64 o 
  -3   7   7       50.14       57.72      7.91 o 
  -2   7   7       25.31       44.26      7.60 o 
  -1   7   7       57.49       57.81     10.78 o 
   0   7   7      108.62      121.58     15.97 o 
   1   7   7       10.42       -3.65      6.16 o 
   2   7   7       98.26      103.66      8.96 o 
   3   7   7      147.20      202.45     12.64 o 
   4   7   7      171.05      179.60     24.50 o 
   5   7   7       14.80       -1.81      9.74 o 
   6   7   7        2.83       -6.67      9.65 o 
   7   7   7       23.00       22.86     10.91 o 
   8   7   7        9.65        0.33     10.82 o 
   9   7   7       58.05       54.12     13.27 o 
  10   7   7      172.02      183.97     17.35 o 
  11   7   7      138.74      180.79     18.16 o 
  12   7   7       83.88       75.69     14.57 o 
  13   7   7        1.59       21.70     23.17 o 
  14   7   7        9.73        5.58     14.21 o 
  15   7   7        0.12      -11.31     13.89 o 
  16   7   7        6.33        8.91     18.23 o 
 -16   8   7        3.55       -6.51     16.40 o 
 -15   8   7        0.79       -8.75     12.88 o 
 -14   8   7       17.32       25.37     12.97 o 
 -13   8   7       29.34        6.84     13.62 o 
 -12   8   7       24.29        6.03     12.25 o 
 -11   8   7        0.00      -12.11     12.11 o 
 -10   8   7       47.99       62.77     14.80 o 
  -9   8   7        3.71       15.92     11.57 o 
  -8   8   7       71.10       77.84     14.95 o 
  -7   8   7      338.34      369.46     26.54 o 
  -6   8   7      374.30      308.77     17.58 o 
  -5   8   7      132.78      169.07     12.80 o 
  -4   8   7      202.07      211.45     13.18 o 
  -3   8   7      248.57      220.47     15.54 o 
  -2   8   7       36.83       28.40      8.19 o 
  -1   8   7        8.89        7.51      6.96 o 
   0   8   7      239.78      246.79     10.22 o 
   1   8   7      354.43      378.88     13.00 o 
   2   8   7       18.99       10.29      8.40 o 
   3   8   7      103.62      113.79     15.16 o 
   4   8   7      628.94      576.90     23.39 o 
   5   8   7      155.18      176.55     29.47 o 
   6   8   7        0.33        8.45     12.98 o 
   7   8   7        8.30        6.39     11.09 o 
   8   8   7        8.71       -2.98     11.88 o 
   9   8   7       28.50       21.47     13.38 o 
  10   8   7      109.92       71.19     15.33 o 
  11   8   7       17.89       17.07     23.32 o 
  12   8   7        2.58       -4.68     30.99 o 
  13   8   7        3.82        7.05     14.29 o 
  14   8   7        0.61       -0.36     15.33 o 
 -13   9   7       27.97       61.31     16.87 o 
 -12   9   7       54.32       67.86     11.65 o 
 -11   9   7       54.62       56.07     16.53 o 
 -10   9   7        2.76       11.08     13.04 o 
  -9   9   7      112.84      121.33     41.43 o 
  -8   9   7       44.47       42.38     13.69 o 
  -7   9   7       14.21      -10.59     11.93 o 
  -6   9   7       21.16       25.33     12.77 o 
  -5   9   7       17.19       -0.78     12.48 o 
  -4   9   7       89.86       76.71     13.11 o 
  -3   9   7       15.07        6.40      9.20 o 
  -2   9   7        0.03        3.45     11.36 o 
  -1   9   7       33.91       48.28      9.24 o 
   0   9   7      175.66      168.08     15.57 o 
   1   9   7       57.52       83.97     12.56 o 
   2   9   7        0.20       -9.96      9.96 o 
   3   9   7        1.14       -2.49     10.22 o 
   4   9   7       24.15       17.99     12.94 o 
   5   9   7       33.36       38.76     13.86 o 
   6   9   7        0.68      -11.86     11.86 o 
   7   9   7       39.86       48.20     14.18 o 
   8   9   7        0.31        0.08     13.87 o 
   9   9   7        3.11      -16.78     16.78 o 
  10   9   7        8.65       18.86     13.60 o 
  11   9   7       24.35       17.06     17.42 o 
  12   9   7       13.71       41.44     16.36 o 
 -10  10   7        9.62        7.23     13.77 o 
  -9  10   7       50.65       39.02     14.83 o 
  -8  10   7      169.97      181.23     25.80 o 
  -7  10   7       61.10       74.70     15.41 o 
  -6  10   7        2.27       -0.30     11.74 o 
  -5  10   7       39.70       26.82     10.84 o 
  -4  10   7        1.58       -5.19     15.72 o 
  -3  10   7       32.34       33.89     11.65 o 
  -2  10   7        1.21       -0.40     10.76 o 
  -1  10   7       29.95       34.98     13.92 o 
   0  10   7        1.30       11.55     13.36 o 
   1  10   7        4.83        2.12     11.75 o 
   2  10   7        0.02        3.96     11.71 o 
   3  10   7        0.64       -2.72     11.33 o 
   4  10   7        2.08       -5.81     11.62 o 
   5  10   7       32.93       29.19     13.87 o 
   6  10   7      147.27      136.89     18.57 o 
   7  10   7      113.58      121.86     18.09 o 
   8  10   7       79.44       93.29     25.89 o 
 -23   0   8       80.80       66.79     28.11 o 
 -22   0   8       55.20       81.07     27.50 o 
 -21   0   8       35.70       23.60     22.12 o 
 -20   0   8        3.42       -3.58     18.78 o 
 -19   0   8        5.79      -18.47     18.78 o 
 -18   0   8       31.91       -1.07     10.93 o 
 -17   0   8      309.99      333.56     30.34 o 
 -16   0   8       62.18       73.83     14.67 o 
 -15   0   8        4.86       -5.49      9.54 o 
 -14   0   8      347.48      454.92     19.34 o 
 -13   0   8       62.15       92.31     11.71 o 
 -12   0   8      225.68      197.61     13.28 o 
 -11   0   8      810.09      782.81     23.26 o 
 -10   0   8       32.10       43.51      8.93 o 
  -9   0   8       62.49       63.01      8.92 o 
  -8   0   8      872.58      807.20     22.15 o 
  -7   0   8      584.41      556.01     17.25 o 
  -6   0   8      593.43      664.96     18.87 o 
  -5   0   8      247.50      279.53     12.85 o 
  -4   0   8      341.06      356.92     12.33 o 
  -3   0   8      273.77      251.15      9.88 o 
  -2   0   8      687.68      737.55     17.57 o 
  -1   0   8     1490.15     1442.19     32.92 o 
   0   0   8      152.17      198.65     11.28 o 
   1   0   8     3515.75     3873.69     72.78 o 
   2   0   8     3859.06     4390.69     81.21 o 
   3   0   8       49.28       43.05      8.62 o 
   4   0   8      547.17      455.51     16.69 o 
   5   0   8      449.06      546.74     18.30 o 
   6   0   8       11.09       -0.85      6.48 o 
   7   0   8       30.14       26.74      8.23 o 
   8   0   8       25.72       17.01      8.31 o 
   9   0   8       98.62      153.43     20.27 o 
  10   0   8       35.42        5.07      8.68 o 
  11   0   8        1.44       18.27      9.27 o 
  12   0   8       60.04       19.63      9.98 o 
  13   0   8       15.10        2.43     10.09 o 
  14   0   8       41.08        3.46     17.24 o 
  15   0   8        8.59       18.23     19.22 o 
  16   0   8       18.29       46.59     23.48 o 
  17   0   8        1.14       -9.33     19.96 o 
  18   0   8        7.52       -3.15     21.75 o 
  19   0   8        0.70       -3.46     23.91 o 
  20   0   8        5.46      -25.52     25.52 o 
 -22   1   8        9.57       20.58     16.51 o 
 -21   1   8        0.56       -2.14     14.49 o 
 -20   1   8        2.33      -12.82     12.82 o 
 -19   1   8        2.38        7.42      9.96 o 
 -18   1   8      114.25      131.47     12.99 o 
 -17   1   8      114.49      127.53     12.72 o 
 -16   1   8       22.30       26.95     12.46 o 
 -15   1   8     1377.46     1343.43     24.81 o 
 -14   1   8     1575.89     1727.10     29.08 o 
 -13   1   8       47.68       36.24      7.29 o 
 -12   1   8      425.58      448.03     12.65 o 
 -11   1   8        5.99       15.48      5.93 o 
 -10   1   8       59.39       36.50      5.85 o 
  -9   1   8      251.56      183.58      7.98 o 
  -8   1   8        4.99        0.66      4.60 o 
  -7   1   8       30.96        5.47      4.29 o 
  -6   1   8       28.75       35.32      5.99 o 
  -5   1   8      126.82      104.16     11.17 o 
  -4   1   8     2219.99     2257.51     38.51 o 
  -3   1   8      341.01      429.27      8.54 o 
  -2   1   8       14.81       17.11      4.99 o 
  -1   1   8        1.24        1.56      3.76 o 
   0   1   8     2495.68     2475.81     33.98 o 
   1   1   8     1066.36     1246.82     24.38 o 
   2   1   8        4.73       44.10      5.51 o 
   3   1   8        1.11       -2.43      4.60 o 
   4   1   8       59.40       76.13      6.55 o 
   5   1   8      102.62      201.09      8.47 o 
   6   1   8      153.82      206.06      8.72 o 
   7   1   8      749.50      616.20     14.34 o 
   8   1   8      716.94      773.23     16.51 o 
   9   1   8      147.74      146.85      8.81 o 
  10   1   8       42.75       27.24      6.89 o 
  11   1   8      128.89      162.12      9.95 o 
  12   1   8       64.17       44.16      9.44 o 
  13   1   8       71.92       79.24     10.91 o 
  14   1   8      200.47      227.97     16.96 o 
  15   1   8       50.06       47.92     15.90 o 
  16   1   8       16.01       13.04     17.79 o 
  17   1   8       35.85       20.72     15.59 o 
  18   1   8       10.50        5.38     16.49 o 
  19   1   8        0.21      -16.90     16.90 o 
  20   1   8        5.29      -15.00     21.72 o 
 -22   2   8       29.32       37.79     18.41 o 
 -21   2   8       47.64       24.91     16.28 o 
 -20   2   8       10.65       30.16     11.67 o 
 -19   2   8       27.11       64.63     11.82 o 
 -18   2   8      249.04      287.68     15.69 o 
 -17   2   8      267.22      264.27     14.41 o 
 -16   2   8       22.29       10.38      8.73 o 
 -15   2   8       61.46      106.87      9.55 o 
 -14   2   8      551.26      598.05     15.53 o 
 -13   2   8        9.61        0.30      6.66 o 
 -12   2   8       83.55      110.20      8.39 o 
 -11   2   8      649.84      712.95     23.09 o 
 -10   2   8        1.00       -5.03      5.03 o 
  -9   2   8       16.24       13.81      5.27 o 
  -8   2   8      300.59      348.32     10.41 o 
  -7   2   8      405.21      313.26      9.44 o 
  -6   2   8      113.57      158.94      7.23 o 
  -5   2   8      924.44     1037.03     15.82 o 
  -4   2   8     1199.01     1277.68     18.24 o 
  -3   2   8      101.27      117.20      6.89 o 
  -2   2   8        4.40       -0.27      4.01 o 
  -1   2   8       19.28       28.05      4.87 o 
   0   2   8      206.30      219.77      7.96 o 
   1   2   8       21.19       46.23      9.44 o 
   2   2   8      522.56      574.32     12.53 o 
   3   2   8      640.97      666.45     17.23 o 
   4   2   8      973.75      888.92     19.83 o 
   5   2   8       69.23       84.77      8.27 o 
   6   2   8       38.05       35.83      5.90 o 
   7   2   8       69.78       60.14      6.92 o 
   8   2   8       65.39       72.67     10.80 o 
   9   2   8      160.14      164.88     13.04 o 
  10   2   8       27.97       24.85      6.72 o 
  11   2   8        1.56       -7.46      7.46 o 
  12   2   8        0.31       -8.59      8.59 o 
  13   2   8        1.59       -3.83      8.36 o 
  14   2   8        0.14        3.38      9.14 o 
  15   2   8        0.00       -1.25      9.85 o 
  16   2   8       12.67       13.73     22.15 o 
  17   2   8        1.27       -6.65     15.61 o 
  18   2   8        0.14        5.34     24.50 o 
  19   2   8        9.48      -11.80     23.85 o 
  20   2   8        7.31       -3.89     27.68 o 
 -22   3   8       30.28       52.40     19.32 o 
 -21   3   8        6.77        6.28     11.48 o 
 -20   3   8       10.19       15.60     14.38 o 
 -19   3   8       40.11       50.58     12.32 o 
 -18   3   8       35.57       38.91     13.29 o 
 -17   3   8      124.58      182.80     13.93 o 
 -16   3   8       88.72       70.00     11.09 o 
 -15   3   8        6.41        9.13      9.23 o 
 -14   3   8        5.22        8.27      8.47 o 
 -13   3   8        5.88       -6.74      6.74 o 
 -12   3   8      221.08      190.05      9.96 o 
 -11   3   8       60.52       72.58      7.61 o 
 -10   3   8       61.26       69.49      7.26 o 
  -9   3   8      119.08       96.26      7.68 o 
  -8   3   8        6.58       -2.96      4.94 o 
  -7   3   8       11.60       14.80      4.60 o 
  -6   3   8        0.30        7.17      4.22 o 
  -5   3   8        6.13        5.48      4.20 o 
  -4   3   8       17.91       20.42      5.13 o 
  -3   3   8        0.01       -2.54      4.47 o 
  -2   3   8       24.63        3.94      4.52 o 
  -1   3   8      448.15      644.56     14.80 o 
   0   3   8      356.28      303.01      9.55 o 
   1   3   8      611.32      718.51     15.25 o 
   2   3   8     1673.19     1686.47     26.44 o 
   3   3   8       44.96       45.69      7.16 o 
   4   3   8      131.49      148.81     10.04 o 
   5   3   8      588.91      558.15     15.47 o 
   6   3   8        0.11       -3.86      5.64 o 
   7   3   8        5.44        6.12      6.38 o 
   8   3   8       10.57       -3.17      6.51 o 
   9   3   8        0.44        2.81      8.33 o 
  10   3   8       53.80       48.53     10.78 o 
  11   3   8       82.99      105.33     25.80 o 
  12   3   8       45.35       33.64     12.02 o 
  13   3   8       65.75       59.29     12.80 o 
  14   3   8        0.00        3.94     11.00 o 
  15   3   8       32.78       16.78     12.88 o 
  16   3   8        6.55       16.89     10.95 o 
  17   3   8        3.44        1.85     12.67 o 
  18   3   8        3.19        5.87     23.23 o 
  19   3   8        1.11        2.16     27.68 o 
  20   3   8        0.46      -19.96     25.83 o 
 -21   4   8        5.82      -12.21     12.21 o 
 -20   4   8       10.31       -2.53     11.21 o 
 -19   4   8       15.88       15.75     12.01 o 
 -18   4   8        2.94       -9.86      9.86 o 
 -17   4   8        4.06       -8.66     10.84 o 
 -16   4   8       11.98        1.19      9.95 o 
 -15   4   8        4.08       -1.33      9.21 o 
 -14   4   8      841.66      833.43     22.59 o 
 -13   4   8        6.48       -0.14      8.54 o 
 -12   4   8      565.53      573.48     15.05 o 
 -11   4   8       25.61       31.27      7.17 o 
 -10   4   8       24.42       21.91      6.37 o 
  -9   4   8       31.10       14.13      5.80 o 
  -8   4   8        0.04       -5.21      5.21 o 
  -7   4   8       43.42       16.37      5.96 o 
  -6   4   8       89.63      156.43      8.29 o 
  -5   4   8       23.72       37.46      6.12 o 
  -4   4   8       44.74       31.69      8.57 o 
  -3   4   8        3.69       -4.11      4.59 o 
  -2   4   8       70.87       63.72      6.84 o 
  -1   4   8       12.63       12.39      5.48 o 
   0   4   8       84.89      103.12      7.53 o 
   1   4   8       13.78       17.36      5.78 o 
   2   4   8       14.58       15.12      5.73 o 
   3   4   8       60.96       91.11     11.77 o 
   4   4   8      511.21      415.57     13.82 o 
   5   4   8       18.16       62.40      7.91 o 
   6   4   8      148.15      135.33     14.41 o 
   7   4   8      410.54      428.93     14.20 o 
   8   4   8      110.22      130.28     13.39 o 
   9   4   8        9.73        5.02      9.21 o 
  10   4   8        0.81       -4.24      8.72 o 
  11   4   8        4.28       -2.72      9.88 o 
  12   4   8        0.35        5.07     10.42 o 
  13   4   8       24.59       16.98     12.03 o 
  14   4   8       11.49        2.17     11.52 o 
  15   4   8        9.16       -0.97     16.22 o 
  16   4   8        0.05       -6.91     13.08 o 
  17   4   8       29.89       30.46     33.15 o 
  18   4   8       60.04       63.09     16.15 o 
  19   4   8       26.78       36.08     29.84 o 
 -20   5   8       41.72       48.04     13.99 o 
 -19   5   8       26.59        3.15     12.28 o 
 -18   5   8       21.42       12.11     11.41 o 
 -17   5   8        0.05       -0.49     10.77 o 
 -16   5   8       53.70       36.48     10.80 o 
 -15   5   8      205.71      200.67     15.69 o 
 -14   5   8      163.83      134.91     12.81 o 
 -13   5   8       16.85        2.80      8.75 o 
 -12   5   8        1.61        3.62      8.51 o 
 -11   5   8        0.12       -6.76      6.76 o 
 -10   5   8       38.86       16.39      6.73 o 
  -9   5   8       83.70      119.31      9.23 o 
  -8   5   8       26.76        9.14      9.20 o 
  -7   5   8        9.13        4.48      6.62 o 
  -6   5   8       45.52       29.82      7.56 o 
  -5   5   8       16.12       19.14      6.09 o 
  -4   5   8        2.71        8.59      6.07 o 
  -3   5   8      115.92       74.51      7.57 o 
  -2   5   8      342.00      376.40     11.44 o 
  -1   5   8      187.68      180.62      8.78 o 
   0   5   8       25.25       13.85      6.27 o 
   1   5   8     1339.79     1348.27     27.85 o 
   2   5   8     2218.15     2250.82     41.11 o 
   3   5   8        6.69       17.84      7.64 o 
   4   5   8      235.12      209.81     10.94 o 
   5   5   8       22.62       26.43      7.68 o 
   6   5   8      107.94      100.16     10.08 o 
   7   5   8      366.44      336.26     16.70 o 
   8   5   8      177.49      209.27     15.68 o 
   9   5   8      178.93      195.06     15.55 o 
  10   5   8       26.89       13.60     10.25 o 
  11   5   8       24.49       16.07     11.40 o 
  12   5   8      284.78      271.14     33.30 o 
  13   5   8      222.82      234.08     18.26 o 
  14   5   8       32.32       35.26     13.74 o 
  15   5   8       11.05        1.77     13.66 o 
  16   5   8       26.94       17.62     14.44 o 
  17   5   8        1.60       -8.07     14.98 o 
  18   5   8        0.06        7.20     16.05 o 
 -19   6   8       11.30       -1.67     13.31 o 
 -18   6   8        6.43      -11.92     11.92 o 
 -17   6   8       11.29       13.25     10.87 o 
 -16   6   8       86.69       77.63     13.02 o 
 -15   6   8       98.92      138.86     14.33 o 
 -14   6   8       34.28       25.48     10.88 o 
 -13   6   8        6.49       -5.19      9.51 o 
 -12   6   8      177.76      199.37     14.91 o 
 -11   6   8       44.54       33.91     11.09 o 
 -10   6   8       65.35       50.20     11.37 o 
  -9   6   8        7.61        7.37      8.70 o 
  -8   6   8       57.01       92.69     10.49 o 
  -7   6   8       50.09       42.38      9.22 o 
  -6   6   8        0.02       -7.53      7.53 o 
  -5   6   8       32.10       21.15     11.14 o 
  -4   6   8      113.06       85.72      9.63 o 
  -3   6   8      660.13      653.73     15.79 o 
  -2   6   8      603.34      542.00     18.14 o 
  -1   6   8      414.44      450.13     20.04 o 
   0   6   8       94.85       80.50      8.28 o 
   1   6   8       48.42       48.73      7.69 o 
   2   6   8      282.28      298.58     11.22 o 
   3   6   8      324.47      289.85     12.69 o 
   4   6   8       71.15       63.92     16.11 o 
   5   6   8       95.55      124.40     14.63 o 
   6   6   8      105.12      116.14     13.79 o 
   7   6   8       25.74       19.90     11.12 o 
   8   6   8        1.32       -4.30     10.96 o 
   9   6   8        6.93        7.66     11.51 o 
  10   6   8        1.20       21.26     16.47 o 
  11   6   8       55.96       55.07     13.29 o 
  12   6   8       92.35       72.61     13.95 o 
  13   6   8        9.14       11.07     12.80 o 
  14   6   8       79.54       84.01     16.40 o 
  15   6   8       17.25       18.15     14.89 o 
  16   6   8        1.89       15.02     14.07 o 
  17   6   8        6.35       13.47     28.21 o 
 -17   7   8       21.64       28.83     13.49 o 
 -16   7   8       28.18       33.73     14.88 o 
 -15   7   8       28.91       12.78     13.01 o 
 -14   7   8       79.19       61.03     14.43 o 
 -13   7   8       38.31       32.78     13.86 o 
 -12   7   8        2.87      -11.28     11.28 o 
 -11   7   8       79.89       50.80     13.23 o 
 -10   7   8       87.27      108.57     15.09 o 
  -9   7   8       78.12       63.07     13.01 o 
  -8   7   8      202.06      202.74     13.28 o 
  -7   7   8       94.18      143.10     12.00 o 
  -6   7   8        7.96        3.19      8.38 o 
  -5   7   8      123.87       96.09     18.49 o 
  -4   7   8      199.61      283.71     15.46 o 
  -3   7   8      131.69      117.64     11.29 o 
  -2   7   8       90.05       93.75      9.24 o 
  -1   7   8       55.13       58.46      8.45 o 
   0   7   8      120.35      106.65     10.13 o 
   1   7   8        3.39        4.92      7.52 o 
   2   7   8        0.99        9.84      7.10 o 
   3   7   8      525.31      517.27     15.09 o 
   4   7   8      693.60      632.46     23.86 o 
   5   7   8       37.38       25.03     16.90 o 
   6   7   8       40.58       42.95     12.99 o 
   7   7   8       27.14       14.03     11.74 o 
   8   7   8       41.60       58.06     13.81 o 
   9   7   8      212.34      253.74     30.25 o 
  10   7   8      226.94      203.50     18.72 o 
  11   7   8      102.68       76.61     15.65 o 
  12   7   8       37.24        9.89     22.37 o 
  13   7   8        5.43       -9.17     12.34 o 
  14   7   8        0.43       14.59     13.97 o 
  15   7   8        1.75        4.39     14.36 o 
 -15   8   8       93.44       83.65     16.36 o 
 -14   8   8       70.95       46.14     14.11 o 
 -13   8   8       24.57       28.82     13.03 o 
 -12   8   8        4.82        4.70     13.14 o 
 -11   8   8       17.41        6.02     21.47 o 
 -10   8   8       25.31       13.53     12.84 o 
  -9   8   8        0.78      -11.96     11.96 o 
  -8   8   8       59.05       35.14     12.72 o 
  -7   8   8      243.35      294.04     19.49 o 
  -6   8   8      151.73      165.93     18.78 o 
  -5   8   8       10.50       13.56      8.86 o 
  -4   8   8      464.65      489.29     17.38 o 
  -3   8   8      698.20      707.63     20.34 o 
  -2   8   8      257.03      233.44     13.45 o 
  -1   8   8        0.00       -3.67      9.49 o 
   0   8   8       43.90       49.70      8.94 o 
   1   8   8       16.00       22.41      8.19 o 
   2   8   8       19.24       33.29     10.71 o 
   3   8   8      226.74      230.68     24.53 o 
   4   8   8      505.27      448.31     21.39 o 
   5   8   8      381.96      387.28     20.59 o 
   6   8   8      222.94      216.57     17.15 o 
   7   8   8       95.14       94.10     15.91 o 
   8   8   8       15.92        8.90     12.46 o 
   9   8   8        0.00       -7.29     12.84 o 
  10   8   8        1.04        1.24     13.70 o 
  11   8   8       26.42       25.06     17.42 o 
  12   8   8       27.31       43.84     14.93 o 
  13   8   8        0.43       10.54     14.32 o 
 -12   9   8       35.36       21.64     14.60 o 
 -11   9   8       27.14       19.64     15.26 o 
 -10   9   8      148.16      194.09     38.62 o 
  -9   9   8      165.12      159.79     18.85 o 
  -8   9   8       44.25       29.12     16.65 o 
  -7   9   8       20.81       16.02     13.74 o 
  -6   9   8       58.03       30.58     15.60 o 
  -5   9   8       26.44       34.55     14.84 o 
  -4   9   8        7.53       13.96     14.90 o 
  -3   9   8       15.52       15.24     16.20 o 
  -2   9   8        5.94       -0.76      9.93 o 
  -1   9   8       40.21       36.69     11.12 o 
   0   9   8      128.18      133.10     12.97 o 
   1   9   8      122.31      156.23     15.01 o 
   2   9   8       81.49       96.34     13.28 o 
   3   9   8      152.70      163.27     22.30 o 
   4   9   8      163.33      203.67     16.79 o 
   5   9   8       42.94       39.25     16.34 o 
   6   9   8       13.59       30.71     20.64 o 
   7   9   8       33.80       31.76     15.10 o 
   8   9   8       21.49       23.27     15.05 o 
   9   9   8        3.30        7.54     14.10 o 
  10   9   8        1.04      -14.18     14.18 o 
  -8  10   8       56.79       39.86     17.12 o 
  -7  10   8       29.15       17.64     15.05 o 
  -6  10   8       11.38        1.16     16.00 o 
  -5  10   8       17.98       17.62     15.62 o 
  -4  10   8       15.58       -0.16     14.85 o 
  -3  10   8        4.60       -0.22     15.87 o 
  -2  10   8        0.22      -10.72     10.72 o 
  -1  10   8        0.26       18.25     14.04 o 
   0  10   8       11.44        0.91     14.39 o 
   1  10   8       11.75        1.17     13.85 o 
   2  10   8        0.94      -11.41     11.41 o 
   3  10   8        9.00       24.52     12.45 o 
   4  10   8       25.74       19.31     12.92 o 
   5  10   8       25.10       34.51     13.54 o 
   6  10   8       18.11       39.67     26.94 o 
 -22   1   9       16.74        7.85     17.85 o 
 -21   1   9       16.46      -13.28     14.90 o 
 -20   1   9        0.29      -13.98     13.98 o 
 -19   1   9        2.91       -4.16     11.06 o 
 -18   1   9       52.34       64.99     11.90 o 
 -17   1   9      266.77      262.36     14.26 o 
 -16   1   9      859.87      854.54     19.70 o 
 -15   1   9      368.61      350.69     18.10 o 
 -14   1   9       57.22       84.35      9.35 o 
 -13   1   9     1023.78     1054.54     21.19 o 
 -12   1   9      395.33      371.10     12.57 o 
 -11   1   9      145.14      179.08     10.15 o 
 -10   1   9      144.04      157.44      9.38 o 
  -9   1   9       27.80       22.64      6.11 o 
  -8   1   9      164.70      198.88      8.38 o 
  -7   1   9      339.78      281.85      9.26 o 
  -6   1   9       53.51       41.19      6.80 o 
  -5   1   9       30.17       24.40      5.79 o 
  -4   1   9       50.06       54.48      6.48 o 
  -3   1   9       43.34       20.00      6.32 o 
  -2   1   9       45.06       63.03     10.25 o 
  -1   1   9      146.95      145.08      9.31 o 
   0   1   9       17.37       11.51      6.07 o 
   1   1   9        9.56       -0.65      6.39 o 
   2   1   9        1.62        2.55      5.33 o 
   3   1   9       24.59       14.47      5.82 o 
   4   1   9      193.79      160.26      8.91 o 
   5   1   9      205.66      194.97      8.76 o 
   6   1   9       39.93       18.05      6.34 o 
   7   1   9        0.01        0.41      5.97 o 
   8   1   9       59.29       62.06     10.10 o 
   9   1   9      116.77      121.57      9.40 o 
  10   1   9       19.78       21.22      7.14 o 
  11   1   9       61.44       39.16      8.19 o 
  12   1   9      106.07       89.78     11.91 o 
  13   1   9       50.03       51.44     10.94 o 
  14   1   9        7.18        3.00     10.07 o 
  15   1   9        1.64      -15.38     16.93 o 
  16   1   9       14.46       -3.63     15.40 o 
  17   1   9       12.96      -17.27     17.27 o 
  18   1   9        1.68       -6.52     18.72 o 
  19   1   9        0.44       -7.48     18.44 o 
 -21   2   9        0.32       17.63     17.88 o 
 -20   2   9       35.70       46.49     12.77 o 
 -19   2   9      366.90      385.90     26.51 o 
 -18   2   9      297.86      360.86     18.42 o 
 -17   2   9      267.43      277.47     15.55 o 
 -16   2   9      270.68      269.77     14.69 o 
 -15   2   9      184.27      218.28     12.49 o 
 -14   2   9      252.14      292.66     12.02 o 
 -13   2   9      636.77      607.59     15.87 o 
 -12   2   9     1696.16     1729.52     29.03 o 
 -11   2   9      885.74      897.52     20.55 o 
 -10   2   9       43.29       51.92      8.38 o 
  -9   2   9      139.13      129.63      8.50 o 
  -8   2   9       60.60       75.10      7.18 o 
  -7   2   9      374.59      361.85     12.38 o 
  -6   2   9      378.46      411.20     16.47 o 
  -5   2   9       84.03       83.40      6.67 o 
  -4   2   9       12.66       11.14      4.97 o 
  -3   2   9        0.03        0.79      4.80 o 
  -2   2   9       36.26       27.90      5.42 o 
  -1   2   9      171.96      183.63     10.15 o 
   0   2   9       66.48       63.41      7.69 o 
   1   2   9        3.15       -6.00      6.51 o 
   2   2   9       73.82       76.71      8.52 o 
   3   2   9       76.53       85.94      8.63 o 
   4   2   9       16.07       -3.67      8.22 o 
   5   2   9      139.80      142.17     11.23 o 
   6   2   9      469.24      484.85     14.98 o 
   7   2   9      207.36      205.80      9.51 o 
   8   2   9       37.99       54.58      7.66 o 
   9   2   9       32.48       28.18      7.31 o 
  10   2   9        2.01       -1.61      6.91 o 
  11   2   9       43.77       47.25     10.43 o 
  12   2   9       37.14       45.87     10.36 o 
  13   2   9       19.38       11.91     10.03 o 
  14   2   9        2.99      -13.88     13.88 o 
  15   2   9       72.80       59.32     12.21 o 
  16   2   9       36.45       51.58     17.05 o 
  17   2   9        0.94       17.88     17.10 o 
  18   2   9        3.60       -4.31     18.53 o 
  19   2   9       33.70       45.34     20.61 o 
 -21   3   9        6.06        4.19     12.13 o 
 -20   3   9       23.01       29.15     12.94 o 
 -19   3   9      152.86      163.23     22.12 o 
 -18   3   9      199.25      243.32     17.67 o 
 -17   3   9      173.29      212.03     16.22 o 
 -16   3   9      430.31      437.21     17.52 o 
 -15   3   9      370.99      354.39     15.59 o 
 -14   3   9       20.75       20.90      7.96 o 
 -13   3   9      118.46       95.91      8.98 o 
 -12   3   9       86.46       99.68      9.54 o 
 -11   3   9       52.57       65.48      8.16 o 
 -10   3   9        3.32        3.00      6.21 o 
  -9   3   9      137.68      145.28     13.97 o 
  -8   3   9       26.56       26.33      6.89 o 
  -7   3   9      145.10      153.81      9.63 o 
  -6   3   9       49.70       48.76      6.57 o 
  -5   3   9       50.80       69.19      6.92 o 
  -4   3   9       80.59       76.71      9.25 o 
  -3   3   9      180.30      171.29      7.99 o 
  -2   3   9      223.71      230.87      8.84 o 
  -1   3   9        1.51       -5.00      5.00 o 
   0   3   9      494.50      430.18     11.78 o 
   1   3   9      463.86      486.78     14.77 o 
   2   3   9       25.88       21.21      6.88 o 
   3   3   9      317.37      273.67     11.64 o 
   4   3   9       22.78       18.12      7.41 o 
   5   3   9     1196.35     1117.64     24.48 o 
   6   3   9     1104.27     1072.75     23.91 o 
   7   3   9        8.47        7.97      8.78 o 
   8   3   9      145.10      143.43     13.61 o 
   9   3   9      169.89      165.43     16.84 o 
  10   3   9      101.88       88.52     12.74 o 
  11   3   9       42.62       20.12     15.17 o 
  12   3   9      202.69      223.49     17.98 o 
  13   3   9       41.17       53.34     12.06 o 
  14   3   9        1.53       -6.88     11.92 o 
  15   3   9       15.21       20.73     15.05 o 
  16   3   9       25.41       13.34     13.63 o 
  17   3   9        6.51       -1.79     23.29 o 
  18   3   9        2.53       -0.31     24.53 o 
  19   3   9        6.02      -25.09     25.09 o 
 -20   4   9       56.96       36.65     20.53 o 
 -19   4   9       49.14       28.24     11.96 o 
 -18   4   9       41.67       39.09     12.31 o 
 -17   4   9       10.29      -10.50     10.50 o 
 -16   4   9       41.96       43.45     15.59 o 
 -15   4   9      177.95      182.62     14.46 o 
 -14   4   9      152.55      158.26     14.44 o 
 -13   4   9       77.16       73.07     11.82 o 
 -12   4   9       52.78       25.49      7.85 o 
 -11   4   9       31.16       28.58      6.65 o 
 -10   4   9       30.19       38.02      7.41 o 
  -9   4   9        2.69       -0.41      8.16 o 
  -8   4   9      170.03      202.03     10.80 o 
  -7   4   9       69.93       62.96      8.81 o 
  -6   4   9        6.43        0.83      7.33 o 
  -5   4   9        0.03       -5.39      5.39 o 
  -4   4   9        8.56        6.53      5.73 o 
  -3   4   9        6.42       10.10      6.01 o 
  -2   4   9        9.77        5.43      5.76 o 
  -1   4   9       28.99       17.33      6.32 o 
   0   4   9       24.16       16.20      5.98 o 
   1   4   9       66.85       43.44      7.50 o 
   2   4   9      302.43      299.16     10.78 o 
   3   4   9      186.27      225.80     11.89 o 
   4   4   9      385.18      361.61     13.60 o 
   5   4   9      238.74      243.34     11.79 o 
   6   4   9       77.59      105.05     10.03 o 
   7   4   9      217.77      234.85     16.19 o 
   8   4   9        0.13        7.20     10.35 o 
   9   4   9       36.78       41.72     15.66 o 
  10   4   9       46.38       34.30     11.90 o 
  11   4   9        9.06       10.54     11.45 o 
  12   4   9       19.29       25.30     12.13 o 
  13   4   9       29.68       35.42     13.27 o 
  14   4   9       67.83       87.15     15.03 o 
  15   4   9      236.82      262.79     20.02 o 
  16   4   9      190.35      209.61     20.39 o 
  17   4   9       52.49       67.31     15.76 o 
  18   4   9       32.29       23.29     25.83 o 
 -19   5   9        1.06       -7.27     12.51 o 
 -18   5   9        3.75      -11.84     11.84 o 
 -17   5   9       20.66        2.89     11.75 o 
 -16   5   9       39.93       49.43     12.38 o 
 -15   5   9       51.58       44.27     11.68 o 
 -14   5   9        9.29       -1.05     10.25 o 
 -13   5   9       22.05       18.78      9.98 o 
 -12   5   9        0.74       -9.03      9.03 o 
 -11   5   9        7.89       -4.81      7.40 o 
 -10   5   9      122.60      176.95     12.44 o 
  -9   5   9       97.86       73.24     10.13 o 
  -8   5   9       59.34       86.23     10.37 o 
  -7   5   9       10.50       -4.15     10.89 o 
  -6   5   9        5.02        8.30      7.78 o 
  -5   5   9       93.18      115.22     12.51 o 
  -4   5   9       68.58      109.77      9.79 o 
  -3   5   9      194.36      188.93     10.58 o 
  -2   5   9        6.00       -3.89      6.15 o 
  -1   5   9        7.85       -0.11      6.30 o 
   0   5   9      103.60      119.14     10.78 o 
   1   5   9      110.83       89.95     12.97 o 
   2   5   9       12.92       10.54      6.76 o 
   3   5   9      273.31      227.81     10.54 o 
   4   5   9      190.98      196.12     25.72 o 
   5   5   9      105.55       60.87      9.42 o 
   6   5   9        0.43       -5.12      9.21 o 
   7   5   9      459.38      428.24     19.90 o 
   8   5   9      591.38      543.81     39.14 o 
   9   5   9      329.35      292.34     16.85 o 
  10   5   9      317.19      348.58     18.66 o 
  11   5   9      293.69      301.58     18.31 o 
  12   5   9      162.04      140.94     16.53 o 
  13   5   9       43.21       34.09     14.05 o 
  14   5   9        1.06        7.92     13.66 o 
  15   5   9        5.66        7.61     13.91 o 
  16   5   9        8.72        2.70     14.53 o 
  17   5   9       10.84        2.49     14.60 o 
 -18   6   9        4.63      -12.63     12.63 o 
 -17   6   9        0.19      -11.68     11.68 o 
 -16   6   9       30.86       44.31     13.01 o 
 -15   6   9       97.48       89.06     13.60 o 
 -14   6   9      149.76      196.49     16.24 o 
 -13   6   9      104.75       84.56     12.84 o 
 -12   6   9       80.11       90.00     15.16 o 
 -11   6   9        2.33       -1.99     11.62 o 
 -10   6   9       37.65       29.22     11.29 o 
  -9   6   9       69.78       51.10     10.48 o 
  -8   6   9      113.71      127.14     12.32 o 
  -7   6   9        0.29       -2.35      7.99 o 
  -6   6   9       14.97        6.94      9.21 o 
  -5   6   9        2.76        7.18      8.15 o 
  -4   6   9       53.02       87.63     10.36 o 
  -3   6   9      500.14      454.86     13.74 o 
  -2   6   9      600.78      572.04     15.20 o 
  -1   6   9      178.80      175.55     14.18 o 
   0   6   9        4.96       -0.51      7.14 o 
   1   6   9      551.52      463.40     24.98 o 
   2   6   9      225.63      262.64     11.55 o 
   3   6   9      116.77      119.30     10.50 o 
   4   6   9       75.59       87.58     10.99 o 
   5   6   9       37.69       28.67     11.90 o 
   6   6   9        7.87       14.49     10.58 o 
   7   6   9        1.70      -10.17     10.57 o 
   8   6   9       53.69       64.70     19.37 o 
   9   6   9       25.37        9.97     11.89 o 
  10   6   9        0.03        4.71     11.14 o 
  11   6   9        3.87       12.04     19.31 o 
  12   6   9       42.96       36.51     20.24 o 
  13   6   9       60.77       61.71     23.45 o 
  14   6   9       58.00       50.12     16.75 o 
  15   6   9      114.08      140.77     21.50 o 
 -16   7   9       21.53      -14.72     14.72 o 
 -15   7   9       11.96        6.12     13.73 o 
 -14   7   9        1.89      -12.67     12.67 o 
 -13   7   9       17.84        3.42     13.32 o 
 -12   7   9       12.43        5.99     12.52 o 
 -11   7   9       76.82       72.08     14.74 o 
 -10   7   9        0.09      -15.80     17.73 o 
  -9   7   9      171.11      173.32     17.60 o 
  -8   7   9      279.37      271.17     14.23 o 
  -7   7   9       14.28        5.13      8.87 o 
  -6   7   9       12.79        3.31     12.99 o 
  -5   7   9       58.79       80.11     16.33 o 
  -4   7   9      147.81      154.87     19.41 o 
  -3   7   9       13.75        1.63     10.36 o 
  -2   7   9      433.55      393.37     16.78 o 
  -1   7   9      348.28      336.83     12.81 o 
   0   7   9      214.18      218.84     11.27 o 
   1   7   9      133.13      170.75     11.61 o 
   2   7   9        2.36       16.81      8.00 o 
   3   7   9      126.00      150.32     21.20 o 
   4   7   9        7.02       21.44      9.65 o 
   5   7   9      161.83      170.02     20.20 o 
   6   7   9      116.09      137.43     16.87 o 
   7   7   9      125.56      134.64     16.96 o 
   8   7   9       57.70       73.07     14.18 o 
   9   7   9       36.92       39.20     13.26 o 
  10   7   9       90.81       94.63     16.52 o 
  11   7   9      121.14      122.22     16.35 o 
  12   7   9       83.60      102.26     17.45 o 
  13   7   9       33.70       54.17     16.05 o 
  14   7   9        1.98       21.54     16.65 o 
 -14   8   9        8.11      -17.83     17.83 o 
 -13   8   9        4.58        1.95     15.05 o 
 -12   8   9        8.07      -13.65     13.65 o 
 -11   8   9        1.34       -8.97     13.44 o 
 -10   8   9        0.10      -11.71     11.71 o 
  -9   8   9        9.43        3.66     12.65 o 
  -8   8   9        0.02       -2.12     16.78 o 
  -7   8   9      137.33      133.83     17.47 o 
  -6   8   9       61.76       78.31     13.19 o 
  -5   8   9       31.00       28.34     10.51 o 
  -4   8   9      112.07      101.35     12.30 o 
  -3   8   9       53.40       53.54     11.39 o 
  -2   8   9        0.29       -2.18      9.26 o 
  -1   8   9        0.00        2.92     11.90 o 
   0   8   9       50.84       41.75     12.70 o 
   1   8   9       68.70       59.92     10.06 o 
   2   8   9       94.11       99.51     13.39 o 
   3   8   9      175.82      193.57     16.88 o 
   4   8   9       83.49      106.55     15.46 o 
   5   8   9       22.82       32.11     11.64 o 
   6   8   9       81.15       88.44     18.29 o 
   7   8   9       52.53       60.22     15.49 o 
   8   8   9        7.64        4.91     13.43 o 
   9   8   9       12.46       12.82     12.84 o 
  10   8   9        1.27       -3.68     14.64 o 
  11   8   9        1.29        1.43     15.82 o 
 -10   9   9       11.67       -6.89     15.05 o 
  -9   9   9       19.22        8.06     21.84 o 
  -8   9   9        6.79        0.46     14.68 o 
  -7   9   9        1.40      -14.04     14.04 o 
  -6   9   9       29.08       12.87     14.52 o 
  -5   9   9      103.06      115.80     14.22 o 
  -4   9   9       21.50        9.93     11.26 o 
  -3   9   9        2.37        4.32     10.25 o 
  -2   9   9       14.69       -2.41     10.48 o 
  -1   9   9       19.84       16.18     10.16 o 
   0   9   9       97.86      124.50     46.65 o 
   1   9   9      247.37      265.23     17.66 o 
   2   9   9       80.23      106.59     14.53 o 
   3   9   9        0.93        3.69     12.21 o 
   4   9   9        0.07       -8.09     10.84 o 
   5   9   9       20.79        3.79     12.35 o 
   6   9   9       19.02       14.48     13.57 o 
   7   9   9        0.57       -9.54     13.42 o 
   8   9   9       59.11       65.17     16.27 o 
  -5  10   9       10.41       -3.94     18.17 o 
  -4  10   9        8.51       24.27     16.21 o 
  -3  10   9        1.26      -16.13     16.13 o 
  -2  10   9        0.14       12.61     15.05 o 
  -1  10   9       31.89       51.59     15.75 o 
   0  10   9       50.25       71.87     17.69 o 
   1  10   9       33.14       21.02     15.11 o 
   2  10   9       15.13       24.38     15.24 o 
 -21   0  10       94.90      101.39     29.66 o 
 -20   0  10       54.58       47.45     23.36 o 
 -19   0  10       13.76       -0.99     22.12 o 
 -18   0  10      254.42      299.17     20.51 o 
 -17   0  10      714.97      778.74     28.00 o 
 -16   0  10        0.00        0.93     12.25 o 
 -15   0  10      750.32      676.89     25.15 o 
 -14   0  10      505.92      618.89     43.28 o 
 -13   0  10       35.18       20.50     16.71 o 
 -12   0  10       60.08       58.23     14.43 o 
 -11   0  10      449.24      370.29     17.91 o 
 -10   0  10     4512.02     4665.65     87.72 o 
  -9   0  10       26.57       40.35     14.21 o 
  -8   0  10     1378.26     1372.24     49.80 o 
  -7   0  10      375.23      333.34     23.60 o 
  -6   0  10      281.19      365.23     23.48 o 
  -5   0  10      345.52      357.26     23.05 o 
  -4   0  10      603.34      518.46     27.19 o 
  -3   0  10      294.31      332.05     21.93 o 
  -2   0  10      194.99      144.95     18.60 o 
  -1   0  10       27.86       15.82     10.94 o 
   0   0  10      205.08      184.86     13.22 o 
   1   0  10       23.51       18.97      8.66 o 
   2   0  10       37.07       -0.68      8.09 o 
   3   0  10      167.70      233.12     15.26 o 
   4   0  10       80.59       41.88     10.58 o 
   5   0  10       16.56       15.10      9.39 o 
   6   0  10      145.59      186.40     15.65 o 
   7   0  10      127.95      147.17     14.53 o 
   8   0  10       11.58        5.07      9.56 o 
   9   0  10       72.23       83.88     13.41 o 
  10   0  10       44.77       47.54     12.20 o 
  11   0  10       11.49        5.98     10.78 o 
  12   0  10      207.98      226.55     18.26 o 
  13   0  10      367.48      400.94     31.45 o 
  14   0  10      241.81      222.00     30.28 o 
  15   0  10       69.16       73.16     24.72 o 
  16   0  10        0.01       -3.40     23.54 o 
  17   0  10        0.88       -2.29     24.78 o 
  18   0  10       56.46       21.25     30.40 o 
 -21   1  10        2.23       21.56     16.49 o 
 -20   1  10      176.27      283.72     24.38 o 
 -19   1  10       41.64       23.76     11.83 o 
 -18   1  10        7.26       19.82     10.73 o 
 -17   1  10       14.66       11.38      8.86 o 
 -16   1  10        0.72        0.19      8.34 o 
 -15   1  10       18.15       -5.27      7.95 o 
 -14   1  10       60.88       74.31      9.59 o 
 -13   1  10      272.68      318.83     12.31 o 
 -12   1  10     1187.91     1156.62     22.57 o 
 -11   1  10     3760.73     3928.23     54.18 o 
 -10   1  10     1421.87     1426.07     29.32 o 
  -9   1  10       74.31      123.72     10.77 o 
  -8   1  10      136.61      187.22     15.18 o 
  -7   1  10      306.53      259.29     14.20 o 
  -6   1  10      264.10      270.43     15.07 o 
  -5   1  10      761.80      888.22     26.43 o 
  -4   1  10      217.06      183.04     12.21 o 
  -3   1  10        0.94        3.64      6.44 o 
  -2   1  10        3.02        4.23      6.78 o 
  -1   1  10      214.07      240.77     11.08 o 
   0   1  10      142.78      117.28     10.15 o 
   1   1  10      102.10       45.37      7.94 o 
   2   1  10       21.29       37.29      7.58 o 
   3   1  10      102.91      159.51      9.99 o 
   4   1  10       54.97       53.73      7.41 o 
   5   1  10       93.13       55.67      7.66 o 
   6   1  10        0.07       19.74      8.07 o 
   7   1  10      267.96      324.81     12.64 o 
   8   1  10      140.71      119.33     17.23 o 
   9   1  10       16.76       20.24      7.33 o 
  10   1  10       62.80       66.25      9.04 o 
  11   1  10        4.95        2.60      8.02 o 
  12   1  10        2.07       -8.48      9.46 o 
  13   1  10       27.22       15.72     10.75 o 
  14   1  10       25.24       26.58     12.45 o 
  15   1  10        8.47        5.92     15.63 o 
  16   1  10        1.28        5.39     16.50 o 
  17   1  10       27.62       39.32     20.82 o 
  18   1  10      116.64      112.88     23.75 o 
 -20   2  10        0.24      -11.00     12.24 o 
 -19   2  10       13.36       12.08     12.16 o 
 -18   2  10       17.62       17.02     11.85 o 
 -17   2  10       82.21       98.29     13.51 o 
 -16   2  10        0.09        5.09      9.89 o 
 -15   2  10       34.32       36.87      9.20 o 
 -14   2  10        8.25        2.09      8.10 o 
 -13   2  10      196.87      240.61     11.33 o 
 -12   2  10      109.86       90.31     10.50 o 
 -11   2  10      217.09      233.97     12.73 o 
 -10   2  10      436.90      488.99     16.19 o 
  -9   2  10       77.44       46.02      8.75 o 
  -8   2  10       38.91       32.74      7.78 o 
  -7   2  10      251.81      234.45     11.05 o 
  -6   2  10       46.51       69.73     10.56 o 
  -5   2  10      580.45      499.05     18.51 o 
  -4   2  10      555.55      610.38     17.03 o 
  -3   2  10      351.08      340.74     13.22 o 
  -2   2  10       36.04       26.20      7.30 o 
  -1   2  10       18.85        8.27      6.86 o 
   0   2  10       86.53       92.03      9.13 o 
   1   2  10        0.40       -5.44      6.13 o 
   2   2  10       30.60       21.99      7.34 o 
   3   2  10       69.72       73.66      8.84 o 
   4   2  10       34.44       27.12      8.03 o 
   5   2  10        8.42        6.73      7.45 o 
   6   2  10       83.42       91.09     13.11 o 
   7   2  10        0.03        1.80      7.93 o 
   8   2  10      249.95      278.87     11.48 o 
   9   2  10       26.40       25.47      8.02 o 
  10   2  10       49.41       70.77     11.11 o 
  11   2  10      158.24      181.84     14.26 o 
  12   2  10      190.39      225.81     15.93 o 
  13   2  10       23.28       26.66     11.45 o 
  14   2  10        2.71       -7.16     11.11 o 
  15   2  10        0.02       -9.99     11.71 o 
  16   2  10        1.20      -16.19     16.19 o 
  17   2  10        2.21      -13.60     18.53 o 
  18   2  10        4.28        4.74     18.93 o 
 -20   3  10        3.56       12.51     13.07 o 
 -19   3  10       30.82       22.34     12.61 o 
 -18   3  10       71.18       86.55     14.09 o 
 -17   3  10       24.40       11.38     11.17 o 
 -16   3  10        8.14       10.50     10.09 o 
 -15   3  10        1.63       -3.45     10.03 o 
 -14   3  10       21.79       39.14      9.68 o 
 -13   3  10        0.96       -8.23      8.57 o 
 -12   3  10      152.56      127.66     11.93 o 
 -11   3  10       25.69        8.00      9.36 o 
 -10   3  10      247.41      292.70     13.17 o 
  -9   3  10      124.66      103.20     10.27 o 
  -8   3  10       56.98      109.85     18.22 o 
  -7   3  10      160.42      163.18     11.39 o 
  -6   3  10      502.94      495.52     15.95 o 
  -5   3  10        2.74        0.93      6.55 o 
  -4   3  10       33.23       28.07      8.04 o 
  -3   3  10      179.42      210.09     12.57 o 
  -2   3  10      418.11      414.36     23.48 o 
  -1   3  10       67.49       80.58     12.78 o 
   0   3  10      150.66      156.62     11.30 o 
   1   3  10        0.70       -6.75      6.75 o 
   2   3  10      531.51      544.21     16.69 o 
   3   3  10      477.84      438.80     17.04 o 
   4   3  10      281.12      254.44     12.47 o 
   5   3  10      577.96      577.97     17.69 o 
   6   3  10        5.41        4.56      7.96 o 
   7   3  10       45.68       41.32      9.04 o 
   8   3  10        8.28       -3.81      7.85 o 
   9   3  10       29.73       35.45     13.99 o 
  10   3  10        2.23        3.90     10.57 o 
  11   3  10       87.43       77.49     21.41 o 
  12   3  10      102.09      117.91     34.26 o 
  13   3  10        4.29        4.00     11.79 o 
  14   3  10        0.85        4.04     13.46 o 
  15   3  10        3.14       -9.94     14.09 o 
  16   3  10       17.43       -2.18     14.77 o 
  17   3  10       12.07       33.61     25.39 o 
 -19   4  10       16.20        4.40     12.82 o 
 -18   4  10       18.25       11.81     11.69 o 
 -17   4  10       57.45       72.44     13.19 o 
 -16   4  10       56.68       69.84     13.55 o 
 -15   4  10        0.75       -7.50     12.72 o 
 -14   4  10       31.74       17.58     11.95 o 
 -13   4  10       71.32       77.03     14.22 o 
 -12   4  10       26.62       40.51      9.51 o 
 -11   4  10       26.97       18.57      8.88 o 
 -10   4  10        9.72       -9.25     10.07 o 
  -9   4  10       58.32       77.15     14.51 o 
  -8   4  10        3.65       -7.46      7.46 o 
  -7   4  10      227.54      213.85     17.17 o 
  -6   4  10       78.68       43.56      8.62 o 
  -5   4  10        0.00        3.08      6.74 o 
  -4   4  10       17.68       49.16      7.74 o 
  -3   4  10      209.59      183.58     11.80 o 
  -2   4  10       16.30       21.53      8.17 o 
  -1   4  10      187.27      194.17     12.63 o 
   0   4  10       64.44       58.49      8.84 o 
   1   4  10      119.78      155.26     12.53 o 
   2   4  10      499.35      435.62     22.84 o 
   3   4  10      236.03      237.76     12.35 o 
   4   4  10       65.36       58.69      9.21 o 
   5   4  10      456.47      407.45     15.18 o 
   6   4  10      353.10      335.21     14.29 o 
   7   4  10       11.66       18.11     10.28 o 
   8   4  10        0.88        6.53     11.25 o 
   9   4  10        3.03      -10.44     10.44 o 
  10   4  10        5.99       29.85     11.79 o 
  11   4  10        9.60       11.97     12.70 o 
  12   4  10        1.05        8.40     11.73 o 
  13   4  10       20.54       22.69     13.44 o 
  14   4  10       55.74       33.29     23.08 o 
  15   4  10       31.55       40.14     15.82 o 
  16   4  10       14.41       18.03     15.57 o 
 -18   5  10       43.09       48.42     16.64 o 
 -17   5  10       85.35       95.66     17.68 o 
 -16   5  10        3.25       -8.48     13.23 o 
 -15   5  10        2.58       -3.01     12.74 o 
 -14   5  10        3.91       12.32     12.29 o 
 -13   5  10        0.23       -6.70     11.11 o 
 -12   5  10      218.19      213.39     23.91 o 
 -11   5  10      277.51      277.92     24.25 o 
 -10   5  10      349.24      286.69     13.72 o 
  -9   5  10      291.35      252.46     13.19 o 
  -8   5  10       95.82       70.18     10.27 o 
  -7   5  10      172.35      168.96     12.82 o 
  -6   5  10      154.05      163.65     12.88 o 
  -5   5  10        0.59       -7.32      7.40 o 
  -4   5  10        0.12       -6.08      7.74 o 
  -3   5  10        6.50        3.39      6.67 o 
  -2   5  10        3.98        2.16      9.19 o 
  -1   5  10       16.69        3.86      7.64 o 
   0   5  10       52.62       60.11      9.76 o 
   1   5  10        8.76        5.42      8.05 o 
   2   5  10       55.08       81.09     13.67 o 
   3   5  10        0.01        1.17      7.96 o 
   4   5  10      780.41      703.34     31.64 o 
   5   5  10      494.86      459.39     23.75 o 
   6   5  10       78.27       84.38     24.62 o 
   7   5  10       93.33       93.33     14.27 o 
   8   5  10        0.42       -6.00     11.35 o 
   9   5  10       18.06       15.16     12.50 o 
  10   5  10       76.34       92.85     15.60 o 
  11   5  10      105.73      103.46     15.54 o 
  12   5  10        8.58       14.28     14.06 o 
  13   5  10       10.65       -7.61     12.41 o 
  14   5  10        0.08       -8.38     13.77 o 
  15   5  10       15.17       14.65     14.74 o 
 -17   6  10        0.02      -14.81     14.81 o 
 -16   6  10       18.52       16.27     13.79 o 
 -15   6  10       20.18       12.72     14.94 o 
 -14   6  10        0.54      -11.38     11.38 o 
 -13   6  10       20.63       15.86     16.53 o 
 -12   6  10        2.05       -2.37     12.27 o 
 -11   6  10      104.74      111.91     16.30 o 
 -10   6  10       58.57       54.41     12.78 o 
  -9   6  10       60.43       55.74     11.61 o 
  -8   6  10        8.10       14.41      9.55 o 
  -7   6  10        0.10       -1.57     12.25 o 
  -6   6  10        8.51       23.35      9.15 o 
  -5   6  10        1.40       -4.52      8.48 o 
  -4   6  10      142.24      123.95     16.18 o 
  -3   6  10      306.92      240.60     13.04 o 
  -2   6  10      260.51      270.53     11.79 o 
  -1   6  10        1.04       -7.68      7.68 o 
   0   6  10      229.58      234.09     12.49 o 
   1   6  10      286.03      258.18     13.24 o 
   2   6  10        0.00       -1.66      8.77 o 
   3   6  10       77.34       76.30     10.74 o 
   4   6  10        0.13       -3.04      8.75 o 
   5   6  10        0.46      -10.75     20.48 o 
   6   6  10        1.03       -4.36     11.56 o 
   7   6  10        1.39        1.53     11.82 o 
   8   6  10        0.97        5.71     11.89 o 
   9   6  10       10.58        3.41     12.26 o 
  10   6  10       40.73       26.72     14.04 o 
  11   6  10       23.83       29.80     14.13 o 
  12   6  10        0.66       16.75     14.09 o 
  13   6  10        5.49       -0.10     14.51 o 
  14   6  10       31.25       22.16     20.33 o 
 -15   7  10       54.02       56.03     16.40 o 
 -14   7  10        0.15        9.79     14.13 o 
 -13   7  10       35.39       31.65     13.91 o 
 -12   7  10      119.17      101.22     16.60 o 
 -11   7  10      124.14      103.92     16.46 o 
 -10   7  10      180.18      163.43     18.12 o 
  -9   7  10      130.37      157.70     17.28 o 
  -8   7  10        0.09        0.37      9.09 o 
  -7   7  10        2.43       -2.97     13.21 o 
  -6   7  10        5.31        0.78      9.38 o 
  -5   7  10       21.05        9.09      9.64 o 
  -4   7  10       53.59       58.95     13.65 o 
  -3   7  10       88.91       91.59     12.32 o 
  -2   7  10       96.11      137.40     12.63 o 
  -1   7  10        9.13        6.16      8.43 o 
   0   7  10       70.33       73.01      9.85 o 
   1   7  10       83.29       90.88     10.79 o 
   2   7  10        0.22       -3.28      9.05 o 
   3   7  10       10.47       -3.47     11.73 o 
   4   7  10       27.48       25.84     12.89 o 
   5   7  10       49.79       42.63     14.06 o 
   6   7  10        2.83       -8.78     11.71 o 
   7   7  10        2.54       -0.36     30.68 o 
   8   7  10       26.80        8.62     13.98 o 
   9   7  10       42.15       52.30     15.72 o 
  10   7  10        3.96       15.36     23.26 o 
  11   7  10        2.76        4.08     18.10 o 
  12   7  10        0.44      -14.20     14.20 o 
 -12   8  10       10.13        1.35     13.21 o 
 -11   8  10       27.46       12.53     15.20 o 
 -10   8  10        4.80      -21.32     21.56 o 
  -9   8  10       44.72       27.93     17.33 o 
  -8   8  10       26.57       28.28     14.65 o 
  -7   8  10        0.54        7.55     13.52 o 
  -6   8  10       17.08       15.17     11.53 o 
  -5   8  10       34.33       54.57     11.57 o 
  -4   8  10       20.39       13.01     10.39 o 
  -3   8  10       37.26       24.32     16.61 o 
  -2   8  10       20.21       25.09     10.13 o 
  -1   8  10        7.38        8.32     10.17 o 
   0   8  10        9.83       13.60     10.37 o 
   1   8  10        1.27       -5.00     11.21 o 
   2   8  10        0.87       -5.36     11.05 o 
   3   8  10        2.26       18.60     14.46 o 
   4   8  10       42.19       56.73     20.48 o 
   5   8  10       53.06       52.41     15.83 o 
   6   8  10       19.70       38.63     15.40 o 
   7   8  10        7.61       17.50     14.06 o 
   8   8  10        5.96       14.22     14.89 o 
   9   8  10        0.09       -2.82     15.01 o 
  10   8  10        6.19       -1.57     15.21 o 
  -8   9  10        1.07       11.05     30.15 o 
  -7   9  10       36.12       26.91     18.54 o 
  -6   9  10       29.37       39.01     14.75 o 
  -5   9  10        6.31        6.18     11.55 o 
  -4   9  10        0.15        2.87     11.18 o 
  -3   9  10        6.17      -10.26     11.13 o 
  -2   9  10       18.25       18.30     12.17 o 
  -1   9  10        4.83       -0.43     24.48 o 
   0   9  10        0.75       13.10     13.99 o 
   1   9  10        2.15        6.87     19.83 o 
   2   9  10        2.04        0.23     12.23 o 
   3   9  10        7.02       21.26     18.50 o 
   4   9  10        1.31        3.42     18.91 o 
   5   9  10       11.32        6.75     15.32 o 
   6   9  10       24.65       28.38     15.72 o 
 -20   1  11        3.85        3.35     18.55 o 
 -19   1  11        0.52       14.91     12.40 o 
 -18   1  11        0.20       -3.78     11.74 o 
 -17   1  11        2.31       10.15     11.37 o 
 -16   1  11        3.67        1.14      9.93 o 
 -15   1  11      106.18      116.78     12.60 o 
 -14   1  11      143.47      152.85     13.38 o 
 -13   1  11       62.97       78.40     13.17 o 
 -12   1  11       42.50       34.03     11.92 o 
 -11   1  11      146.00      196.16     28.33 o 
 -10   1  11      316.72      294.72     16.89 o 
  -9   1  11      438.98      423.28     19.50 o 
  -8   1  11     1137.19     1071.91     31.22 o 
  -7   1  11      648.73      627.17     32.90 o 
  -6   1  11        0.47        9.60     10.66 o 
  -5   1  11      224.35      244.90     17.76 o 
  -4   1  11      104.77      101.45     12.23 o 
  -3   1  11        0.65       -5.71     14.09 o 
  -2   1  11        0.02       -7.17      7.17 o 
  -1   1  11        6.15        6.33      7.57 o 
   0   1  11        0.86       -5.58      8.86 o 
   1   1  11       31.84       20.46      8.38 o 
   2   1  11       31.86       22.46      8.43 o 
   3   1  11       31.57        7.09      8.07 o 
   4   1  11      142.41      154.96     13.81 o 
   5   1  11       17.14       18.12      7.23 o 
   6   1  11       86.76      104.22      9.85 o 
   7   1  11       75.17      100.39      9.88 o 
   8   1  11       35.48       28.33      8.23 o 
   9   1  11      119.46      146.41     11.63 o 
  10   1  11       35.24       49.05      9.65 o 
  11   1  11        0.94      -10.57     10.57 o 
  12   1  11       71.85       61.34     13.19 o 
  13   1  11       84.04      106.79     15.53 o 
  14   1  11       12.47       26.54     17.38 o 
  15   1  11        6.75       15.82     30.74 o 
  16   1  11       24.14       -0.23     19.27 o 
  17   1  11       14.14       22.05     19.91 o 
 -19   2  11       47.81       33.81     16.27 o 
 -18   2  11       13.67      -10.32     22.37 o 
 -17   2  11        2.57      -11.92     13.24 o 
 -16   2  11        1.33        1.08     12.67 o 
 -15   2  11      105.42      139.74     13.42 o 
 -14   2  11      332.62      350.13     25.87 o 
 -13   2  11      183.84      178.92     17.19 o 
 -12   2  11       71.29       66.46     13.74 o 
 -11   2  11       20.44       26.50     11.18 o 
 -10   2  11        0.06       -9.93      9.93 o 
  -9   2  11      564.43      521.98     21.34 o 
  -8   2  11      634.94      627.92     23.57 o 
  -7   2  11       12.84       13.28     10.21 o 
  -6   2  11       85.28      141.09     14.36 o 
  -5   2  11       25.36       16.15      9.41 o 
  -4   2  11       20.00       16.66      7.97 o 
  -3   2  11      119.88      142.35     11.54 o 
  -2   2  11       21.79       19.32      8.17 o 
  -1   2  11       36.83       45.61     13.04 o 
   0   2  11      147.59      163.47     12.67 o 
   1   2  11       10.20        6.64      7.82 o 
   2   2  11       15.75        8.09      8.20 o 
   3   2  11       16.30       14.16      7.53 o 
   4   2  11       19.95       24.36      8.25 o 
   5   2  11       18.78        2.81      8.04 o 
   6   2  11        0.02       -7.78      7.78 o 
   7   2  11      162.09      177.97     13.07 o 
   8   2  11       90.83      110.12     12.22 o 
   9   2  11       57.51       57.99      9.56 o 
  10   2  11      119.59      137.15     16.10 o 
  11   2  11       42.35       55.57     14.94 o 
  12   2  11       28.12       28.57     11.61 o 
  13   2  11        2.00       -8.34     18.36 o 
  14   2  11        8.47      -11.02     12.62 o 
  15   2  11        2.58      -14.21     16.41 o 
  16   2  11        3.45       -0.49     17.20 o 
 -19   3  11        0.13      -14.96     14.96 o 
 -18   3  11       10.42        8.80     15.76 o 
 -17   3  11       30.16       16.45     14.25 o 
 -16   3  11        0.66        9.15     13.56 o 
 -15   3  11        6.66       -9.29     12.62 o 
 -14   3  11      104.53      104.84     12.33 o 
 -13   3  11      370.88      362.09     23.11 o 
 -12   3  11      638.89      565.40     19.00 o 
 -11   3  11      636.77      564.93     28.46 o 
 -10   3  11       66.14       63.49     13.16 o 
  -9   3  11       31.81       41.23     12.51 o 
  -8   3  11      325.13      291.35     17.08 o 
  -7   3  11     1603.41     1475.61     53.51 o 
  -6   3  11     1169.55     1013.75     30.31 o 
  -5   3  11       94.74       99.19     10.80 o 
  -4   3  11      125.82      140.75     12.04 o 
  -3   3  11      369.04      373.63     15.18 o 
  -2   3  11      333.93      341.08     14.20 o 
  -1   3  11       25.14       20.53      8.33 o 
   0   3  11      101.71      133.23     11.58 o 
   1   3  11      270.08      240.37     12.26 o 
   2   3  11       92.22      100.42     12.80 o 
   3   3  11        0.03       -6.50      8.16 o 
   4   3  11        5.17       -6.38      8.90 o 
   5   3  11        0.70       -7.98      8.29 o 
   6   3  11        5.33       -1.25      8.50 o 
   7   3  11       34.08       36.32      9.62 o 
   8   3  11      490.11      467.14     17.16 o 
   9   3  11      261.11      261.29     18.20 o 
  10   3  11        4.89        6.82     16.56 o 
  11   3  11       86.37      101.55     16.74 o 
  12   3  11       80.15       63.40     15.22 o 
  13   3  11       13.26        5.60     18.04 o 
  14   3  11        0.89        4.23     14.06 o 
  15   3  11        0.13       19.34     15.34 o 
  16   3  11        3.51       29.75     16.34 o 
 -18   4  11        0.00      -14.15     14.15 o 
 -17   4  11        6.47      -14.31     14.31 o 
 -16   4  11        6.03       17.93     14.72 o 
 -15   4  11        0.43      -11.19     12.40 o 
 -14   4  11        2.21      -10.70     11.64 o 
 -13   4  11        0.23       -9.10     15.00 o 
 -12   4  11       70.31       88.08     11.61 o 
 -11   4  11       60.23       49.62     10.52 o 
 -10   4  11        4.20       -7.64     12.19 o 
  -9   4  11      159.58      133.75     12.49 o 
  -8   4  11      201.20      249.33     27.84 o 
  -7   4  11        6.26      -10.48     10.48 o 
  -6   4  11        8.50        8.37     10.64 o 
  -5   4  11      209.69      197.40     22.09 o 
  -4   4  11      581.99      576.52     22.85 o 
  -3   4  11      206.73      224.99     13.61 o 
  -2   4  11       23.26       15.37     13.07 o 
  -1   4  11        2.00       -0.10      8.09 o 
   0   4  11      136.87      173.00     12.93 o 
   1   4  11      284.60      251.05     12.78 o 
   2   4  11      152.61      184.63     13.47 o 
   3   4  11       30.40       42.67      9.70 o 
   4   4  11      325.68      301.36     18.83 o 
   5   4  11       85.46      103.64     11.50 o 
   6   4  11        7.27        4.33      9.08 o 
   7   4  11       11.34       18.05     11.39 o 
   8   4  11       29.70       30.44     12.84 o 
   9   4  11       95.63      103.93     22.65 o 
  10   4  11       16.38       -1.74     12.57 o 
  11   4  11       13.79       -8.16     14.98 o 
  12   4  11       36.27       50.21     15.81 o 
  13   4  11       49.31       53.25     20.05 o 
  14   4  11       28.54       33.63     18.85 o 
  15   4  11        4.16       12.69     15.87 o 
 -17   5  11        6.74       25.31     16.86 o 
 -16   5  11        6.60       -6.77     17.18 o 
 -15   5  11        7.72       -2.89     14.95 o 
 -14   5  11       22.56        8.90     13.69 o 
 -13   5  11        1.78       -8.06     12.02 o 
 -12   5  11       41.16       50.88     14.20 o 
 -11   5  11       37.69       55.78     11.14 o 
 -10   5  11       16.54       10.16      9.97 o 
  -9   5  11       29.47       44.58     10.64 o 
  -8   5  11       33.14       35.20      9.86 o 
  -7   5  11        5.27        1.87     10.94 o 
  -6   5  11      106.91       82.46     14.36 o 
  -5   5  11      131.59      156.56     16.18 o 
  -4   5  11       47.58       56.43     15.82 o 
  -3   5  11        6.71       -4.32      7.99 o 
  -2   5  11       68.49       98.64     11.22 o 
  -1   5  11       91.81      107.68     11.75 o 
   0   5  11       15.76       10.40      8.94 o 
   1   5  11      321.76      277.90     13.93 o 
   2   5  11      368.81      384.96     19.92 o 
   3   5  11      342.30      373.66     42.60 o 
   4   5  11       87.82       86.26     11.33 o 
   5   5  11       57.57       63.30     10.90 o 
   6   5  11      100.89      103.65     17.67 o 
   7   5  11        4.63        5.82     18.01 o 
   8   5  11        4.02       15.31     12.32 o 
   9   5  11       14.97        9.72     12.37 o 
  10   5  11        6.88        3.41     12.44 o 
  11   5  11        7.72      -13.34     13.34 o 
  12   5  11        0.02      -13.58     13.58 o 
  13   5  11        9.61        9.44     15.60 o 
  14   5  11        6.64        6.56     15.69 o 
 -15   6  11        0.02      -11.39     13.84 o 
 -14   6  11        9.89       -6.91     31.88 o 
 -13   6  11        0.57      -15.45     22.43 o 
 -12   6  11        1.95      -12.86     12.86 o 
 -11   6  11       36.61       24.99     16.74 o 
 -10   6  11      147.41      150.57     14.25 o 
  -9   6  11       22.15       14.76     10.25 o 
  -8   6  11      130.47      120.73     13.08 o 
  -7   6  11      165.83      206.37     15.35 o 
  -6   6  11        5.88        3.37      9.79 o 
  -5   6  11        7.50       11.45     11.45 o 
  -4   6  11       74.17       88.58     27.46 o 
  -3   6  11       22.46        4.76     10.83 o 
  -2   6  11       15.66       -2.55      9.17 o 
  -1   6  11        0.01       -5.10      9.01 o 
   0   6  11       94.20       95.82     12.03 o 
   1   6  11      114.61      119.27     13.39 o 
   2   6  11       21.49       23.69      9.25 o 
   3   6  11        2.50       17.37      9.63 o 
   4   6  11       33.49       34.88     13.25 o 
   5   6  11       18.24       12.37     13.80 o 
   6   6  11        5.76       -6.21     12.01 o 
   7   6  11       14.73       16.70     17.05 o 
   8   6  11        8.45       10.87     13.76 o 
   9   6  11        4.66       -0.57     13.78 o 
  10   6  11        0.02        9.25     15.14 o 
  11   6  11        0.70       -3.88     15.05 o 
  12   6  11       14.40       17.19     16.44 o 
 -13   7  11       51.77       43.23     16.03 o 
 -12   7  11       58.94       40.16     16.04 o 
 -11   7  11       24.03       15.75     14.44 o 
 -10   7  11        3.84      -12.92     12.92 o 
  -9   7  11       24.45        9.27     13.58 o 
  -8   7  11       62.28       45.31     11.76 o 
  -7   7  11       22.15       29.61     11.67 o 
  -6   7  11        1.12       -3.13     10.37 o 
  -5   7  11        2.20       -9.52      9.70 o 
  -4   7  11        0.02      -17.86     17.86 o 
  -3   7  11        3.69       -4.74     11.39 o 
  -2   7  11       37.56       65.32     19.77 o 
  -1   7  11        4.29       17.98     12.73 o 
   0   7  11        0.00       -9.08      9.84 o 
   1   7  11        2.46        8.09     10.68 o 
   2   7  11        1.25        6.84     10.23 o 
   3   7  11       95.26      119.14     17.25 o 
   4   7  11      311.96      281.51     19.10 o 
   5   7  11      135.29      210.48     20.31 o 
   6   7  11       14.44       37.56     17.39 o 
   7   7  11        0.03      -10.13     12.77 o 
   8   7  11        1.29       -3.34     13.42 o 
   9   7  11       11.84        4.49     14.08 o 
  10   7  11       48.14       31.89     26.66 o 
 -10   8  11        0.56      -17.93     21.75 o 
  -9   8  11        0.28       -9.66     14.17 o 
  -8   8  11        0.53        3.65     15.14 o 
  -7   8  11       11.15       -2.28     15.08 o 
  -6   8  11      114.32       96.88     14.18 o 
  -5   8  11       34.54       39.61     11.85 o 
  -4   8  11        3.35       11.68     11.09 o 
  -3   8  11        0.42       12.91     13.91 o 
  -2   8  11        0.13       15.64     16.78 o 
  -1   8  11        1.10      -11.17     12.08 o 
   0   8  11        6.81        3.48     13.08 o 
   1   8  11        7.52       17.05     14.59 o 
   2   8  11        3.66       -3.72     14.19 o 
   3   8  11        3.20       10.93     15.59 o 
   4   8  11        0.04      -11.08     14.26 o 
   5   8  11       19.65        8.18     15.65 o 
   6   8  11       21.95        9.29     20.05 o 
   7   8  11        1.34       -0.67     15.42 o 
  -4   9  11       17.79       10.57     12.88 o 
  -3   9  11       18.56        7.32     12.54 o 
  -2   9  11        0.75        5.21     15.46 o 
  -1   9  11       13.34       53.63     20.45 o 
   0   9  11       11.98       26.38     22.61 o 
   1   9  11        0.02       -2.16     20.51 o 
 -18   0  12      130.62      194.07     28.67 o 
 -17   0  12       92.72      106.15     23.60 o 
 -16   0  12       28.24       56.91     20.70 o 
 -15   0  12       74.30       92.13     23.42 o 
 -14   0  12      187.54      218.05     26.88 o 
 -13   0  12        0.09        5.50     15.76 o 
 -12   0  12       29.78       -5.00     15.32 o 
 -11   0  12       71.93       56.84     17.61 o 
 -10   0  12      378.99      376.35     26.69 o 
  -9   0  12       18.52       31.14     16.68 o 
  -8   0  12      312.94      258.52     24.22 o 
  -7   0  12     1737.57     1798.45     63.15 o 
  -6   0  12     1255.52     1245.39     50.36 o 
  -5   0  12     1418.38     1356.36     52.03 o 
  -4   0  12     1530.02     1506.20     55.92 o 
  -3   0  12     1134.99      970.68     42.76 o 
  -2   0  12      964.17     1156.60     47.02 o 
  -1   0  12      190.35      144.21     21.01 o 
   0   0  12      240.28      224.54     24.96 o 
   1   0  12      286.44      282.65     17.08 o 
   2   0  12        2.61       -3.94     11.00 o 
   3   0  12       12.61      -13.01     13.75 o 
   4   0  12      135.50      204.47     15.94 o 
   5   0  12      330.19      279.81     28.24 o 
   6   0  12      247.83      268.40     17.52 o 
   7   0  12        4.16      -12.19     12.19 o 
   8   0  12        6.88       -3.65     11.97 o 
   9   0  12       47.76       76.37     16.00 o 
  10   0  12        3.62       22.08     14.54 o 
  11   0  12       41.49       43.13     15.31 o 
  12   0  12       25.31       21.63     24.90 o 
  13   0  12        0.70       -0.06     24.34 o 
  14   0  12       19.10        3.77     27.62 o 
  15   0  12       71.23       95.65     33.92 o 
 -18   1  12       24.17       22.61     20.70 o 
 -17   1  12       68.36      104.27     17.32 o 
 -16   1  12        0.45        2.94     13.73 o 
 -15   1  12        0.00      -12.65     12.65 o 
 -14   1  12        6.58        7.22     29.38 o 
 -13   1  12       35.26       17.62     12.54 o 
 -12   1  12       25.34       12.72     11.49 o 
 -11   1  12        0.46       -2.36     11.53 o 
 -10   1  12      230.59      227.78     18.50 o 
  -9   1  12       72.13       68.75     14.12 o 
  -8   1  12      575.79      539.71     56.04 o 
  -7   1  12      202.08      230.91     18.72 o 
  -6   1  12        6.05        0.62     10.00 o 
  -5   1  12      106.81      144.15     15.40 o 
  -4   1  12       73.18       82.49     17.64 o 
  -3   1  12      229.58      241.54     17.74 o 
  -2   1  12      688.92      694.14     49.24 o 
  -1   1  12     1282.04     1166.06     44.32 o 
   0   1  12     1051.35     1239.02     28.33 o 
   1   1  12      232.91      232.97     14.37 o 
   2   1  12       24.81       37.29      9.36 o 
   3   1  12       34.73       34.02      9.39 o 
   4   1  12       23.21        5.47      8.56 o 
   5   1  12        6.60       -2.40      8.07 o 
   6   1  12        8.78        3.22      9.13 o 
   7   1  12       14.39       14.01      9.93 o 
   8   1  12       93.77      120.73     12.52 o 
   9   1  12       28.70       46.02     10.08 o 
  10   1  12       89.73       91.33     18.31 o 
  11   1  12        9.67        4.40     13.27 o 
  12   1  12       60.53       54.47     16.22 o 
  13   1  12       34.73       25.49     12.96 o 
  14   1  12        0.63       11.06     17.78 o 
  15   1  12       18.81       16.50     19.10 o 
 -18   2  12        3.59       13.28     22.31 o 
 -17   2  12        0.32      -19.40     19.40 o 
 -16   2  12        2.09      -10.01     18.35 o 
 -15   2  12       28.06       22.90     15.39 o 
 -14   2  12       76.22       76.16     20.11 o 
 -13   2  12       28.98       20.52     12.31 o 
 -12   2  12        3.60       -8.88     10.82 o 
 -11   2  12       32.51       37.43     12.24 o 
 -10   2  12       91.02      105.14     14.96 o 
  -9   2  12       97.55      104.81     14.92 o 
  -8   2  12      258.07      226.30     15.64 o 
  -7   2  12     1117.84     1200.15     34.75 o 
  -6   2  12      318.14      298.33     17.30 o 
  -5   2  12       47.45       66.93     12.66 o 
  -4   2  12        0.26      -11.28     11.28 o 
  -3   2  12       28.10       14.69      9.14 o 
  -2   2  12      140.89      187.69     15.62 o 
  -1   2  12      231.91      216.75     13.01 o 
   0   2  12        1.72       -4.23      8.73 o 
   1   2  12        1.84        0.65      8.81 o 
   2   2  12       50.99       19.35      9.19 o 
   3   2  12        2.03       -8.51      8.51 o 
   4   2  12       28.51       27.01      9.47 o 
   5   2  12       41.13       39.49      9.82 o 
   6   2  12      175.76      210.68     14.75 o 
   7   2  12       17.64       14.95      9.88 o 
   8   2  12       31.09       23.03     10.23 o 
   9   2  12       22.56       16.66     10.54 o 
  10   2  12       16.80       36.30     14.60 o 
  11   2  12        2.09       -7.34     12.47 o 
  12   2  12       12.44        6.75     12.43 o 
  13   2  12       12.92       15.81     17.37 o 
  14   2  12        5.23       10.33     13.58 o 
  15   2  12        2.01      -18.40     18.40 o 
 -17   3  12      237.66      335.51     34.48 o 
 -16   3  12       60.06       59.19     23.17 o 
 -15   3  12        6.15       -5.19     17.55 o 
 -14   3  12       12.37       18.21     13.52 o 
 -13   3  12        0.00      -12.98     12.98 o 
 -12   3  12        0.29       10.46     12.04 o 
 -11   3  12        0.35      -11.05     11.05 o 
 -10   3  12        1.46        5.26     11.20 o 
  -9   3  12       65.65       50.54     12.93 o 
  -8   3  12      167.78      190.50     29.53 o 
  -7   3  12        0.09      -10.01     10.01 o 
  -6   3  12       37.00       10.97     10.90 o 
  -5   3  12        0.01       -8.51      8.51 o 
  -4   3  12      252.88      247.40     13.96 o 
  -3   3  12      210.44      214.34     22.21 o 
  -2   3  12       10.47       -8.49      8.49 o 
  -1   3  12       33.79       30.86      9.61 o 
   0   3  12       10.60       20.79      9.07 o 
   1   3  12      120.86      125.22     12.24 o 
   2   3  12      104.49      110.06     13.79 o 
   3   3  12        3.79       -8.08      8.08 o 
   4   3  12       34.09       11.56     11.20 o 
   5   3  12        0.07       -5.55      9.03 o 
   6   3  12       21.34       25.27     10.14 o 
   7   3  12      212.62      240.33     14.67 o 
   8   3  12       61.51       59.66     23.88 o 
   9   3  12        0.01       -5.15     12.46 o 
  10   3  12        0.04       -4.49     12.73 o 
  11   3  12        7.68       -0.50     14.00 o 
  12   3  12        4.84       -5.27     14.80 o 
  13   3  12        7.78       13.40     20.08 o 
  14   3  12        5.93       12.21     16.08 o 
 -16   4  12        0.20       -8.34     20.82 o 
 -15   4  12       24.06      -15.57     19.77 o 
 -14   4  12        0.30      -10.63     19.59 o 
 -13   4  12       17.53       24.49     14.48 o 
 -12   4  12       81.06       61.06     27.50 o 
 -11   4  12       55.64       79.27     35.62 o 
 -10   4  12       40.45       47.85     13.93 o 
  -9   4  12       18.71       25.75     12.47 o 
  -8   4  12       28.06        8.16     16.34 o 
  -7   4  12      415.08      319.19     31.85 o 
  -6   4  12     1002.13      985.94     44.24 o 
  -5   4  12      232.05      189.39     45.78 o 
  -4   4  12        0.04      -10.40     11.33 o 
  -3   4  12      151.44      156.52     13.41 o 
  -2   4  12      162.52      208.31     14.26 o 
  -1   4  12      241.71      241.29     15.25 o 
   0   4  12       85.55       77.56     11.08 o 
   1   4  12      134.65      141.80     13.26 o 
   2   4  12      317.47      296.17     14.45 o 
   3   4  12       31.62       29.42      9.78 o 
   4   4  12        0.10       -8.75      8.75 o 
   5   4  12       33.41       24.90      9.87 o 
   6   4  12        0.23       -9.31      9.31 o 
   7   4  12        0.76      -11.82     11.82 o 
   8   4  12       30.35       13.84     17.79 o 
   9   4  12       21.60        5.04     14.04 o 
  10   4  12        1.54        8.25     14.28 o 
  11   4  12        0.42       -0.60     13.52 o 
  12   4  12        6.14       -7.64     14.88 o 
  13   4  12       18.14        3.56     15.08 o 
 -15   5  12        2.70       -9.70     19.40 o 
 -14   5  12        1.35       -0.31     21.63 o 
 -13   5  12       12.81       26.45     22.18 o 
 -12   5  12       35.42       50.60     21.25 o 
 -11   5  12       12.74        8.38     13.89 o 
 -10   5  12        0.98        9.63     12.43 o 
  -9   5  12        1.94      -12.68     12.68 o 
  -8   5  12       65.24       49.37     13.47 o 
  -7   5  12      100.63      145.20     26.63 o 
  -6   5  12        1.30        7.94     11.53 o 
  -5   5  12      168.83      170.62     17.32 o 
  -4   5  12       10.94       17.80     12.09 o 
  -3   5  12      357.95      278.52     17.39 o 
  -2   5  12      401.16      420.48     23.75 o 
  -1   5  12      383.50      332.70     15.62 o 
   0   5  12      137.22      143.30     17.31 o 
   1   5  12       39.05       19.93      9.47 o 
   2   5  12        3.81       -1.46      9.42 o 
   3   5  12       37.72       18.66      9.91 o 
   4   5  12        0.80       -2.35      9.76 o 
   5   5  12       76.19       66.40     14.70 o 
   6   5  12       63.50       70.48     15.96 o 
   7   5  12        4.64       11.71     13.29 o 
   8   5  12       54.75       50.79     16.87 o 
   9   5  12       75.80       82.22     16.68 o 
  10   5  12       35.85       34.92     15.47 o 
  11   5  12        1.08      -18.53     20.39 o 
  12   5  12        8.12        1.27     15.34 o 
 -13   6  12        0.17      -21.01     21.01 o 
 -12   6  12        1.28       -1.24     21.56 o 
 -11   6  12        8.59       -1.98     18.91 o 
 -10   6  12        0.94       10.57     28.67 o 
  -9   6  12       52.10       50.59     27.19 o 
  -8   6  12       74.81       46.26     21.59 o 
  -7   6  12      106.34       91.87     16.48 o 
  -6   6  12      200.04      223.94     20.58 o 
  -5   6  12       79.96       76.39     25.77 o 
  -4   6  12       27.99       17.13     15.17 o 
  -3   6  12       97.50      101.38     14.91 o 
  -2   6  12       63.08       71.88     14.19 o 
  -1   6  12       91.19       89.57     16.01 o 
   0   6  12       98.91       96.89     13.90 o 
   1   6  12       23.20       27.11     11.11 o 
   2   6  12        0.02      -10.03     10.03 o 
   3   6  12       11.06       -1.33     12.36 o 
   4   6  12       65.90      102.14     16.09 o 
   5   6  12       70.19       75.93     16.14 o 
   6   6  12        0.68       -1.02     13.25 o 
   7   6  12       26.79       19.46     14.90 o 
   8   6  12        1.88       -5.00     14.83 o 
   9   6  12       11.35       11.94     14.95 o 
  10   6  12       33.86       22.74     16.74 o 
 -11   7  12        2.06        8.16     22.31 o 
 -10   7  12        0.11      -13.35     22.37 o 
  -9   7  12        1.32      -21.81     21.81 o 
  -8   7  12        1.47      -14.72     14.72 o 
  -7   7  12       10.97        9.81     13.85 o 
  -6   7  12       17.03        8.71     14.45 o 
  -5   7  12        1.03       -0.12     13.97 o 
  -4   7  12        0.14       -8.88     12.57 o 
  -3   7  12        0.03       -5.13     13.52 o 
  -2   7  12        0.32       -0.30     13.21 o 
  -1   7  12        2.70      -11.72     29.72 o 
   0   7  12        2.17      -12.83     20.05 o 
   1   7  12       23.17       24.09     11.95 o 
   2   7  12        4.80       -2.81     14.09 o 
   3   7  12        0.14       -7.91     13.94 o 
   4   7  12        6.06       20.13     14.71 o 
   5   7  12       43.81       45.36     23.97 o 
   6   7  12       26.48       22.81     14.90 o 
   7   7  12        7.74        4.50     15.59 o 
   8   7  12        0.24      -17.21     17.21 o 
  -6   8  12        8.47       12.77     14.98 o 
  -5   8  12        3.28        0.53     15.51 o 
  -4   8  12        0.23       -8.75     15.40 o 
  -3   8  12        5.74      -18.26     23.88 o 
  -2   8  12        4.61       -6.45     19.15 o 
  -1   8  12        0.34        5.56     17.02 o 
   0   8  12       15.73       24.05     15.92 o 
   1   8  12        6.58      -20.64     20.64 o 
   2   8  12        2.00       13.99     17.92 o 
   3   8  12        9.08       28.29     16.15 o 
 -17   1  13       26.73       21.80     24.22 o 
 -16   1  13       25.48       26.01     14.80 o 
 -15   1  13       29.04       30.28     17.21 o 
 -14   1  13        8.39       19.99     13.81 o 
 -13   1  13        0.45      -12.56     12.56 o 
 -12   1  13        6.42       -4.90     21.53 o 
 -11   1  13        1.10       -4.84     11.28 o 
 -10   1  13       11.84       24.09     12.88 o 
  -9   1  13       15.61        7.07     11.93 o 
  -8   1  13       55.20       33.60     12.66 o 
  -7   1  13       15.05       21.50     11.87 o 
  -6   1  13      110.62      145.26     24.34 o 
  -5   1  13      103.51      104.53     15.76 o 
  -4   1  13        0.00       -2.07     11.16 o 
  -3   1  13      135.91      134.90     15.84 o 
  -2   1  13      181.55      187.88     17.34 o 
  -1   1  13       30.52       22.25     12.35 o 
   0   1  13       51.33       69.25     11.34 o 
   1   1  13      297.75      271.54     14.76 o 
   2   1  13      195.51      246.69     21.07 o 
   3   1  13       19.93       20.50     10.46 o 
   4   1  13        6.57        1.30     10.01 o 
   5   1  13       57.07       36.45     10.50 o 
   6   1  13       47.09       59.94     19.37 o 
   7   1  13        1.15        9.42      9.43 o 
   8   1  13        1.28       -9.73      9.73 o 
   9   1  13       19.04       19.93     10.80 o 
  10   1  13       33.07       35.11     11.29 o 
  11   1  13        0.25      -12.87     12.87 o 
  12   1  13       11.61        2.25     14.25 o 
  13   1  13        0.00        6.00     19.37 o 
 -16   2  13        8.70       11.59     15.48 o 
 -15   2  13        0.16        4.48     14.78 o 
 -14   2  13        1.11      -11.43     12.31 o 
 -13   2  13        3.80       -4.27     12.84 o 
 -12   2  13       14.89       13.59     13.76 o 
 -11   2  13        4.23       12.39     12.71 o 
 -10   2  13       40.65       37.46     13.31 o 
  -9   2  13       40.96       33.38     13.05 o 
  -8   2  13       23.59       17.01     12.29 o 
  -7   2  13      202.12      197.75     18.17 o 
  -6   2  13       58.75       65.32     14.27 o 
  -5   2  13        5.03       -0.24     10.53 o 
  -4   2  13        0.83       -9.65     10.98 o 
  -3   2  13      187.38      222.18     15.74 o 
  -2   2  13      476.20      404.74     17.06 o 
  -1   2  13      187.39      185.52     14.52 o 
   0   2  13       49.60       55.39     11.06 o 
   1   2  13       85.27      118.12     13.04 o 
   2   2  13      145.47      171.87     15.15 o 
   3   2  13       94.73      109.37     12.84 o 
   4   2  13        8.82        2.91     10.34 o 
   5   2  13       13.52        5.95     10.18 o 
   6   2  13      139.57      139.25     14.05 o 
   7   2  13      256.29      272.03     16.08 o 
   8   2  13       64.41       87.80     12.60 o 
   9   2  13        3.95       -4.55     13.00 o 
  10   2  13        4.88       18.09     17.08 o 
  11   2  13        5.83       -0.55     15.36 o 
  12   2  13       23.50       22.39     22.98 o 
  13   2  13       28.54       30.64     22.34 o 
 -16   3  13       23.93       44.49     25.15 o 
 -15   3  13       96.08      117.83     25.95 o 
 -14   3  13      103.48      141.91     18.09 o 
 -13   3  13       43.72        5.01     16.78 o 
 -12   3  13       26.81       10.79     15.29 o 
 -11   3  13       16.48       -1.62     13.38 o 
 -10   3  13        8.48      -12.32     12.32 o 
  -9   3  13       65.88       55.28     17.49 o 
  -8   3  13        0.04       -7.47     12.88 o 
  -7   3  13        7.01        3.70     12.12 o 
  -6   3  13       43.53       34.72     22.46 o 
  -5   3  13       42.34       45.96     13.23 o 
  -4   3  13      274.51      282.01     22.11 o 
  -3   3  13      178.86      134.30     13.20 o 
  -2   3  13        2.53        2.95     10.11 o 
  -1   3  13      113.19      117.48     13.42 o 
   0   3  13      222.76      259.54     17.08 o 
   1   3  13      178.15      203.86     15.66 o 
   2   3  13       66.91       62.52     11.59 o 
   3   3  13       12.46       11.38     12.27 o 
   4   3  13        1.77       -9.71      9.80 o 
   5   3  13       20.68       13.65     10.32 o 
   6   3  13       78.66       94.77     13.35 o 
   7   3  13        9.40        5.53     10.84 o 
   8   3  13        4.88        5.16     14.01 o 
   9   3  13       14.76       17.20     15.00 o 
  10   3  13       63.09       44.72     16.44 o 
  11   3  13       15.63       12.59     21.04 o 
  12   3  13        1.11       -9.58     17.11 o 
 -15   4  13       89.52      126.60     28.36 o 
 -14   4  13       55.81       36.08     22.49 o 
 -13   4  13       13.33       -6.23     15.19 o 
 -12   4  13       44.46       52.50     15.40 o 
 -11   4  13       35.51       25.18     17.95 o 
 -10   4  13       95.68       74.18     16.42 o 
  -9   4  13       58.73       45.67     14.67 o 
  -8   4  13        1.53      -11.87     11.87 o 
  -7   4  13       42.73       44.37     14.53 o 
  -6   4  13      109.80      124.82     16.22 o 
  -5   4  13       28.30       39.15     13.43 o 
  -4   4  13       33.91       62.57     14.34 o 
  -3   4  13      228.90      305.67     18.29 o 
  -2   4  13      276.89      289.80     22.35 o 
  -1   4  13       42.23       20.10     10.96 o 
   0   4  13        5.83       14.00     10.43 o 
   1   4  13        2.01       -7.24      9.87 o 
   2   4  13       42.75       58.43     11.49 o 
   3   4  13       38.77       23.05     10.64 o 
   4   4  13       27.40       22.54     10.77 o 
   5   4  13       32.24       35.37     11.59 o 
   6   4  13       44.40       33.80     18.78 o 
   7   4  13       61.37       73.80     25.18 o 
   8   4  13       33.06       28.82     14.73 o 
   9   4  13        2.42        0.78     14.74 o 
  10   4  13        0.57       -8.34     15.41 o 
  11   4  13        0.28      -15.58     15.58 o 
 -13   5  13      123.72       81.44     26.01 o 
 -12   5  13       22.95       40.22     22.00 o 
 -11   5  13        4.30      -14.31     14.31 o 
 -10   5  13       48.46       34.83     15.23 o 
  -9   5  13        3.36        3.82     13.59 o 
  -8   5  13       24.52       33.25     14.61 o 
  -7   5  13       19.59       22.95     36.86 o 
  -6   5  13        9.27       -7.98     13.04 o 
  -5   5  13       11.81       16.06     12.82 o 
  -4   5  13        7.97       11.91     12.43 o 
  -3   5  13       22.33       12.13     12.10 o 
  -2   5  13       60.60       66.94     21.01 o 
  -1   5  13        0.27       -9.89      9.89 o 
   0   5  13       45.45       56.07     12.21 o 
   1   5  13       50.71       39.96     11.80 o 
   2   5  13       36.99       25.70     15.22 o 
   3   5  13        2.45        7.65     11.27 o 
   4   5  13       12.97       17.28     11.65 o 
   5   5  13       16.65      -13.79     13.79 o 
   6   5  13        5.01        3.34     13.35 o 
   7   5  13        0.07      -11.92     17.92 o 
   8   5  13        0.87      -15.89     18.26 o 
   9   5  13       17.43       26.19     16.15 o 
  10   5  13        7.45       22.36     15.88 o 
 -11   6  13       12.24      -10.75     19.52 o 
 -10   6  13       20.61       15.64     15.64 o 
  -9   6  13       28.62       40.73     16.76 o 
  -8   6  13        4.65       -2.31     15.18 o 
  -7   6  13       46.86       35.60     23.48 o 
  -6   6  13       57.45       57.20     16.55 o 
  -5   6  13        8.87       -5.43     13.97 o 
  -4   6  13       19.34       32.70     14.02 o 
  -3   6  13       96.35      124.97     18.15 o 
  -2   6  13       29.04       34.14     13.73 o 
  -1   6  13       10.08        3.57     13.32 o 
   0   6  13       32.33       40.33     13.85 o 
   1   6  13       35.90       27.68     11.80 o 
   2   6  13        0.33       -2.86     11.04 o 
   3   6  13       65.80       70.33     24.31 o 
   4   6  13       74.62       96.22     18.83 o 
   5   6  13       20.14       27.85     15.65 o 
   6   6  13        1.45       -8.61     18.10 o 
   7   6  13        9.19      -14.08     14.77 o 
   8   6  13       47.16       50.74     25.43 o 
  -7   7  13        4.77       -5.94     14.90 o 
  -6   7  13        0.03       -0.24     15.90 o 
  -5   7  13        7.01        6.40     15.36 o 
  -4   7  13        0.09       -5.63     16.99 o 
  -3   7  13        2.48       28.28     18.60 o 
  -2   7  13       34.32       44.90     16.03 o 
  -1   7  13       32.76       50.08     16.02 o 
   0   7  13       37.23       25.89     28.61 o 
   1   7  13       31.73        8.28     16.06 o 
   2   7  13        0.03       -9.06     16.56 o 
   3   7  13       16.39       27.98     16.63 o 
   4   7  13        1.67       31.45     16.79 o 
 -15   0  14        1.25      -16.06     22.55 o 
 -14   0  14        0.03       -6.98     21.07 o 
 -13   0  14        3.39        2.53     19.40 o 
 -12   0  14        5.97       33.61     21.93 o 
 -11   0  14       52.12       58.88     20.95 o 
 -10   0  14       72.46       94.84     23.48 o 
  -9   0  14        2.04       17.12     17.86 o 
  -8   0  14        9.74       -0.99     17.12 o 
  -7   0  14        5.17        6.86     17.98 o 
  -6   0  14       51.86        7.35     19.22 o 
  -5   0  14        0.23      -15.63     18.04 o 
  -4   0  14       68.62       65.19     20.76 o 
  -3   0  14      300.91      206.49     26.69 o 
  -2   0  14      139.77      235.47     29.97 o 
  -1   0  14        9.28       11.86     16.56 o 
   0   0  14       28.82       32.50     20.02 o 
   1   0  14      676.87      693.75     39.05 o 
   2   0  14     1075.97     1048.16     47.95 o 
   3   0  14      789.44      812.94     41.89 o 
   4   0  14      619.92      580.65     25.89 o 
   5   0  14      243.74      295.54     46.40 o 
   6   0  14       63.46       98.52     17.91 o 
   7   0  14       43.33       12.81     16.32 o 
   8   0  14       12.27       18.74     19.19 o 
   9   0  14      105.41      103.26     18.39 o 
  10   0  14        1.02       13.69     17.25 o 
  11   0  14       18.56        8.42     18.19 o 
 -15   1  14        4.99        6.25     16.39 o 
 -14   1  14       93.28      100.81     39.73 o 
 -13   1  14      107.13      161.45     20.05 o 
 -12   1  14       30.49       47.66     23.88 o 
 -11   1  14        2.72        8.72     22.98 o 
 -10   1  14        2.35        6.86     13.80 o 
  -9   1  14       38.40       64.67     22.92 o 
  -8   1  14       41.02       20.25     12.93 o 
  -7   1  14       13.04       -4.14     12.01 o 
  -6   1  14       15.33        3.57     13.05 o 
  -5   1  14       20.96       29.89     13.71 o 
  -4   1  14       99.23      136.33     17.20 o 
  -3   1  14       20.60       -4.18     12.06 o 
  -2   1  14       86.23       65.09     15.09 o 
  -1   1  14      425.90      400.33     21.67 o 
   0   1  14      293.64      242.29     17.44 o 
   1   1  14        6.60       25.55     10.76 o 
   2   1  14       14.81        7.08     10.89 o 
   3   1  14        3.78       -3.30     11.11 o 
   4   1  14        1.06       -2.66     14.77 o 
   5   1  14        4.05       -3.45     11.00 o 
   6   1  14        2.46       -6.05     11.64 o 
   7   1  14        1.00       13.61     11.82 o 
   8   1  14        6.62        7.75     12.10 o 
   9   1  14      136.94      128.13     13.89 o 
  10   1  14      115.56      130.42     17.58 o 
  11   1  14        0.32      -12.34     14.47 o 
 -14   2  14        4.54      -10.94     13.71 o 
 -13   2  14        8.08       13.41     14.03 o 
 -12   2  14        6.56       -0.96     13.99 o 
 -11   2  14       14.75        8.97     15.01 o 
 -10   2  14       15.10        6.22     22.77 o 
  -9   2  14        6.11       13.97     13.88 o 
  -8   2  14        9.15       19.02     13.99 o 
  -7   2  14        2.53      -10.55     12.36 o 
  -6   2  14        0.00      -11.96     11.96 o 
  -5   2  14       37.65       39.52     14.60 o 
  -4   2  14       14.24       38.08     13.22 o 
  -3   2  14        3.65        0.50     12.95 o 
  -2   2  14        0.71      -10.18     10.18 o 
  -1   2  14        1.52        0.59     10.54 o 
   0   2  14       75.06       77.78     12.33 o 
   1   2  14      330.09      344.41     16.99 o 
   2   2  14      126.90      139.72     14.77 o 
   3   2  14        2.86        0.66     11.39 o 
   4   2  14       10.05        5.21     11.81 o 
   5   2  14       21.83       19.93     11.76 o 
   6   2  14       31.76        8.25     11.79 o 
   7   2  14       63.34       57.39     13.19 o 
   8   2  14        1.45       17.31     12.41 o 
   9   2  14       28.62       14.93     17.79 o 
  10   2  14        2.27       -8.81     22.86 o 
  11   2  14        3.85      -13.71     17.59 o 
 -14   3  14        5.90      -13.44     15.72 o 
 -13   3  14        0.00        8.45     16.11 o 
 -12   3  14       31.73       15.91     16.14 o 
 -11   3  14       28.30       24.51     25.67 o 
 -10   3  14       19.73       37.16     15.22 o 
  -9   3  14      130.95      116.91     17.15 o 
  -8   3  14        2.07        6.73     14.00 o 
  -7   3  14       23.43        8.50     18.23 o 
  -6   3  14        8.81        3.51     14.00 o 
  -5   3  14       14.69        2.28     13.28 o 
  -4   3  14       24.26       12.08     13.49 o 
  -3   3  14       33.66       36.06     11.94 o 
  -2   3  14      226.97      264.95     17.77 o 
  -1   3  14       65.85       79.23     12.38 o 
   0   3  14       12.78        3.72     11.48 o 
   1   3  14       10.96        9.53     12.54 o 
   2   3  14        3.41       15.11     11.11 o 
   3   3  14        1.05       10.69     11.52 o 
   4   3  14        6.95       -6.24     11.56 o 
   5   3  14        0.40       18.54     12.02 o 
   6   3  14        0.25      -10.96     11.55 o 
   7   3  14        2.55       -0.06     13.81 o 
   8   3  14        4.86      -11.28     14.37 o 
   9   3  14        0.01       12.97     15.59 o 
  10   3  14        0.05        5.45     15.69 o 
 -12   4  14       43.51       67.55     20.14 o 
 -11   4  14        5.22       13.14     15.23 o 
 -10   4  14        7.34       19.20     16.14 o 
  -9   4  14        8.48       13.53     21.25 o 
  -8   4  14       22.18       39.59     16.84 o 
  -7   4  14       10.14       -2.86     13.57 o 
  -6   4  14       32.91       18.04     17.45 o 
  -5   4  14        1.06        6.21     13.94 o 
  -4   4  14        2.78        8.51     12.96 o 
  -3   4  14        5.36       -4.01     12.64 o 
  -2   4  14        6.13        3.01     11.42 o 
  -1   4  14        3.60       -2.24     11.54 o 
   0   4  14      101.20      132.56     14.78 o 
   1   4  14      179.18      191.63     23.82 o 
   2   4  14      203.86      211.59     17.76 o 
   3   4  14      119.05      101.72     13.73 o 
   4   4  14       25.50       25.74     11.41 o 
   5   4  14       14.04        1.12     11.57 o 
   6   4  14       11.77        0.08     14.53 o 
   7   4  14        0.06       -7.00     15.18 o 
   8   4  14        2.83        2.93     16.73 o 
   9   4  14        1.01       18.96     17.30 o 
 -10   5  14       35.48       43.63     17.11 o 
  -9   5  14        7.86       24.19     17.06 o 
  -8   5  14       14.14      -11.78     15.69 o 
  -7   5  14        2.94      -14.57     14.77 o 
  -6   5  14      117.36      145.18     20.20 o 
  -5   5  14       84.03       79.80     15.97 o 
  -4   5  14        1.00        1.52     13.40 o 
  -3   5  14       12.39        9.29     14.56 o 
  -2   5  14       91.84       70.10     16.87 o 
  -1   5  14       17.08       26.44     17.27 o 
   0   5  14        0.86        4.51     12.10 o 
   1   5  14       21.28       28.32     11.84 o 
   2   5  14       85.68      105.28     23.93 o 
   3   5  14       77.88       81.66     14.14 o 
   4   5  14       20.95       26.03     16.14 o 
   5   5  14        1.61       -1.07     15.39 o 
   6   5  14       14.56       21.78     16.31 o 
   7   5  14       11.81        2.69     16.27 o 
  -7   6  14       84.73      129.79     20.66 o 
  -6   6  14       30.76       32.51     16.92 o 
  -5   6  14        0.03       -6.51     15.88 o 
  -4   6  14        0.03        0.74     14.99 o 
  -3   6  14        0.36        5.70     15.12 o 
  -2   6  14        1.37       15.81     14.55 o 
  -1   6  14        4.39        4.16     20.05 o 
   0   6  14       56.53       84.22     19.22 o 
   1   6  14      115.83      109.58     14.84 o 
   2   6  14       91.39       83.81     14.02 o 
   3   6  14       37.86       29.53     17.03 o 
 -12   1  15        6.83        8.63     15.16 o 
 -11   1  15        2.01        9.21     37.54 o 
 -10   1  15       21.39       -0.56     14.07 o 
  -9   1  15       27.72       16.04     15.62 o 
  -8   1  15       49.74       49.43     15.79 o 
  -7   1  15       12.98        4.39     14.07 o 
  -6   1  15        8.70        8.92     14.09 o 
  -5   1  15        0.00       -7.34     14.15 o 
  -4   1  15       13.86       12.98     16.34 o 
  -3   1  15        7.42        8.74     14.06 o 
  -2   1  15        0.06      -14.00     14.00 o 
  -1   1  15        0.83       -1.83     13.36 o 
   0   1  15       11.88        4.36     22.80 o 
   1   1  15        1.02      -12.94     12.94 o 
   2   1  15       61.94       60.25     19.97 o 
   3   1  15       85.00       63.98     13.92 o 
   4   1  15       38.13       38.82     13.28 o 
   5   1  15        9.50       -2.64     12.33 o 
   6   1  15       16.08       14.73     13.70 o 
   7   1  15       58.98       78.09     15.42 o 
   8   1  15       99.84      130.45     17.27 o 
 -12   2  15        0.06      -15.25     15.25 o 
 -11   2  15        9.17       11.68     16.23 o 
 -10   2  15       43.94       64.27     16.80 o 
  -9   2  15       21.56       32.09     16.69 o 
  -8   2  15       43.08       51.87     16.04 o 
  -7   2  15      199.48      183.47     20.78 o 
  -6   2  15       69.30       71.35     16.03 o 
  -5   2  15        2.97       -2.58     13.86 o 
  -4   2  15       19.97       33.19     14.93 o 
  -3   2  15       24.54       39.94     14.98 o 
  -2   2  15       19.03       19.46     14.45 o 
  -1   2  15        3.86       -3.48     14.16 o 
   0   2  15       16.76        7.26     12.80 o 
   1   2  15       28.27        6.70     12.06 o 
   2   2  15        6.70       12.10     12.31 o 
   3   2  15       70.25       63.12     14.27 o 
   4   2  15       71.87       62.30     13.73 o 
   5   2  15       22.78       10.16     13.15 o 
   6   2  15        0.20       -4.59     12.98 o 
   7   2  15        9.09        5.63     14.40 o 
   8   2  15        1.61        5.74     17.73 o 
 -11   3  15       26.44       34.83     16.29 o 
 -10   3  15       56.55       90.62     19.17 o 
  -9   3  15       52.12       63.16     17.05 o 
  -8   3  15       48.73       36.87     16.74 o 
  -7   3  15        1.57        9.34     19.43 o 
  -6   3  15        8.99       -3.78     14.89 o 
  -5   3  15        9.86        4.95     14.26 o 
  -4   3  15       40.62       62.75     16.21 o 
  -3   3  15        3.64       -6.21     28.55 o 
  -2   3  15       24.40       36.50     12.32 o 
  -1   3  15       36.17       50.54     12.53 o 
   0   3  15        0.18       -2.99     12.44 o 
   1   3  15        0.52       -8.61     12.48 o 
   2   3  15       12.30       12.14     12.52 o 
   3   3  15       14.75       -0.78     16.13 o 
   4   3  15       24.87       -7.51     12.74 o 
   5   3  15       98.60      113.32     18.68 o 
   6   3  15      184.75      210.09     17.78 o 
   7   3  15      152.48      186.74     23.03 o 
  -9   4  15        0.00        6.68     15.23 o 
  -8   4  15        0.19      -12.57     15.54 o 
  -7   4  15        6.41       16.87     16.19 o 
  -6   4  15        3.75      -11.24     15.02 o 
  -5   4  15       10.94       13.17     15.28 o 
  -4   4  15       15.38       19.06     15.01 o 
  -3   4  15        0.77       -6.10     15.14 o 
  -2   4  15        0.09      -14.11     20.11 o 
  -1   4  15        0.27      -16.85     16.85 o 
   0   4  15        3.87        2.07     12.68 o 
   1   4  15        9.01       -3.83     12.20 o 
   2   4  15        0.20       -1.79     12.88 o 
   3   4  15        2.04        8.02     13.29 o 
   4   4  15        3.06      -10.97     21.10 o 
   5   4  15       16.00       21.28     16.13 o 
  -5   5  15        0.09        4.72     31.42 o 
  -4   5  15        8.42       28.43     24.38 o 
  -3   5  15       19.59        8.80     15.21 o 
  -2   5  15        7.31       14.59     16.63 o 
  -1   5  15        0.21      -12.46     15.25 o 
   0   5  15       10.91       -3.50     13.91 o 
   1   5  15       11.55       26.07     13.43 o 
   2   5  15        0.11      -12.27     12.27 o 
  -9   0  16        0.22       -3.03     20.33 o 
  -8   0  16        9.68       -2.90     21.32 o 
  -7   0  16       61.61       98.00     28.42 o 
  -6   0  16       40.72       29.72     23.05 o 
  -5   0  16       45.09       42.57     22.49 o 
  -4   0  16       61.87       75.81     23.85 o 
  -3   0  16      134.84      139.64     30.03 o 
  -2   0  16      127.03       81.99     24.96 o 
  -1   0  16       29.40       17.42     21.87 o 
   0   0  16        3.64      -13.84     20.02 o 
   1   0  16        5.29        6.73     20.88 o 
   2   0  16       64.92       42.88     25.33 o 
   3   0  16       30.26       -6.92     23.17 o 
   4   0  16       10.14        2.22     23.97 o 
   5   0  16       44.15       61.54     24.22 o 
  -9   1  16       18.73       50.99     26.69 o 
  -8   1  16        8.13       19.90     16.33 o 
  -7   1  16        0.81       -0.89     21.93 o 
  -6   1  16        0.12       15.76     27.31 o 
  -5   1  16        0.18       -1.03     15.56 o 
  -4   1  16        3.94      -12.88     14.39 o 
  -3   1  16        0.72       16.14     15.66 o 
  -2   1  16       76.46       71.18     18.83 o 
  -1   1  16       45.49       20.10     16.27 o 
   0   1  16        8.89       23.19     16.28 o 
   1   1  16        5.47        0.18     15.86 o 
   2   1  16        3.58       -6.24     15.13 o 
   3   1  16        0.56       -6.67     16.05 o 
   4   1  16        3.91        0.70     13.06 o 
  -8   2  16       35.13       15.94     17.34 o 
  -7   2  16       48.09       78.73     33.12 o 
  -6   2  16       31.89       37.35     17.93 o 
  -5   2  16       53.46       59.04     18.09 o 
  -4   2  16       20.79       12.70     15.06 o 
  -3   2  16        4.11        8.72     15.65 o 
  -2   2  16        6.21       -8.48     16.87 o 
  -1   2  16        5.44      -14.19     14.19 o 
   0   2  16       16.89       17.50     15.89 o 
   1   2  16        8.77        0.85     13.22 o 
   2   2  16        4.75        2.48     13.12 o 
   3   2  16       18.03       10.51     19.29 o 
   4   2  16        0.46      -14.60     14.60 o 
  -5   3  16        0.24      -15.44     15.44 o 
  -4   3  16        0.00      -12.20     16.45 o 
  -3   3  16       39.47       50.12     16.80 o 
  -2   3  16       15.64       32.73     16.89 o 
  -1   3  16        0.13       -5.34     13.12 o 
   0   3  16        1.16      -10.07     13.73 o 
   1   3  16        0.35      -12.33     12.87 o 
                                                 
